# Supplementary material for: Molecular mechanisms of the Guizhi decoction on osteoarthritis based on an integrated network pharmacology and RNA sequencing approach with experimental validation
Source: Front Genet. 2023 Jan 25;14:1079631. doi: 10.3389/fgene.2023.1079631 (PMC9905689; doi:10.3389/fgene.2023.1079631)
Supplement: Supplementary file 3 [file Table1.XLSX]

## Sheet: table S1
Table S1 Candidate compounds in GZD.
No.	RT /min	Ion mode	Measured mass /Da	Calculated mass /Da	Error /ppm	Molecular formula	smile	Identification	Peak Area
1	14.32	[M+FA-H]-	525.161	525.16	1.075	C23H28O11	C[C@]1(O)CC[C@]23OC2(O)C32C[C@@]1(C)C2COC(=O)C1=CC=CC=C1	Paeoniflorin	12398683869
2	35.41	[M-H]-	353.103	353.102	2.059	C20H18O6	CC(C)=CCC1=C(O)C=CC(C2=COC3=CC(O)=CC(O)=C3C2=O)=C1O	Licoisoflavone A	2357282684
3	21.8	[M-H]-	255.066	255.065	1.671	C15H12O4	O=C1CC(C2=CC=C(O)C=C2)OC2=C1C=CC(O)=C2	Liquiritigenin	1196905912
4	12.75	[M+H]+	319.117	319.118	-2.862	C17H18O6	C[C@]12CC(=O)C3C(COC(=O)C4=CC=CC=C4)[C@H]4OC31[C@]2(O)O4	Paeoniflorigenone	1167640070
5	27.74	[M+FA-H]-	629.188	629.187	1.907	C30H32O12	*O=C(C)(OC(=O)/C(C=C)=C/C)[C@]1(O[C@H]2O[C@@H](COC(=O)C3=CC=CC=C3)[C@H](O)C(O)[C@@H]2O)C[C@H]2C1CO[C@]2(C)O	Benzoylpaeoniflorin	1104739158
6	20.75	[M+FA-H]-	507.151	507.15	1.477	C23H26O10	CC12CC3OC4OC(CO)[C@@H](O)[C@H](O)C4OC34C[C@H]1C4(COC(=O)C1=CC=CC=C1)C(=O)O2	Lactiflorin	538967819
7	22.92	[M-H]-	285.077	285.076	2.356	C16H14O5	[H]OC1=C(O)C=CC(/C([H])=C(\[H])C(=O)C2=CC=C(O)C=C2)=C1OC	Licochalcone B	508064028
8	38.28	[M-H]-	351.088	351.086	2.071	C20H16O6	[H]CC1=C(C2=COC3=CC(O)=CC(O)=C3C2=O)C=CC2=C1C=CC(C)(C)O2	Licoisoflavone B	384525272
9	29.91	[M-H]-	267.066	267.065	2.532	C16H12O4	COC1=CC=C([C@H]2COC3=C(C=CC(O)=C3)C2=O)C=C1	Formononetin	299125471
10	26.48	[M-H]-	269.082	269.081	2.179	C16H14O4	COC1=CC(O)=CC=C1/C=C/C(=O)C1=CC=C(O)C=C1	Echinatin	205489479
11	24.23	[M-H]-	695.199	695.197	2.165	C35 H36 O15	O=C1C[C@@H](CC2=CC=C(O[C@@H]3O[C@H](CCO)[C@@H](O)C(O)[C@H]3OC3OC[C@](O)(COC(=O)C4=CNC5=CC=CC=C54)[C@@H]3O)C=C2)OC2=C1C=CC(O)=C2	Licorice-glycoside E	130210634
12	38.03	[M-H]-	337.145	337.143	3.073	C21H22O4	[H]/C(C(=O)C1=CC=C(O)C=C1)=C(/[H])C1=CC(C(C)(C)C=C)=C(O)C=C1OC	Licochalcone A	117482802
13	22.52	[M+H]+	563.176	563.176	-1.431	C27H30O13	COC1=CC=C(C2=COC3=CC(O[C@H]4OC(CO)C(O)[C@H](O)C4O[C@@H]4OCC(O)(CCO)[C@@H]4O)=CC=C3C2=O)C=C1	Glycyroside	73940257
14	8.62	[M-H]-	289.072	289.071	2.896	C15H14O6	*C1=C(O)C=C([C@H]2OC3=CC(O)=CC(O)=C3CC2O)C=C1	(+)-Catechin	69674189
15	24.18	[M+H]+	303.05	303.05	-2.335	C15H10O7	O=C1C(O)=C(C2=CC(O)=C(O)C=C2)OC2=CC(O)=CC(O)=C12	Quercetin	62392801
16	27.33	[M+H]+	287.055	287.055	-2.414	C15H10O6	[H]OC1=CC=C(C2=C(O[H])C(=O)C3=C(O)C=C(O)C=C3O2)C=C1	Kaempferol	21083121
17	19.43	[M+H]+	301.07	301.071	-2.601	C16H12O6	[H]OC1=CC(O[H])=C2C(=O)C(C3=CC(O)=C(OC)C=C3)=COC2=C1	Pratensein	15274735
18	39.5	[M-H]-	821.398	821.395	2.13	C42H62O16	CC[C@H]1C2C(CC3C4CCC5CCC[C@@H](C)C5C4CC(=O)C32)OC12CC[C@H](C)CO2	Beta-sitosterol	1612203884

## Sheet: table S2
Table S2 Candidate compounds and potential targets in GZD.
Mol ID	Chemical	Target Name	Gene
MOL001924	paeoniflorin	Inositol 1,4,5-trisphosphate receptor type 3	ITPR3
MOL001924	paeoniflorin	Heat sensitive channel	TRPV3
MOL001924	paeoniflorin	Neuronal acetylcholine receptor subunit alpha-5	CHRNA5
MOL001924	paeoniflorin	Galectin-9	LGALS9
MOL001924	paeoniflorin	Protein kinase C alpha type	Prkca
MOL001924	paeoniflorin	Tumor necrosis factor	TNF
MOL001924	paeoniflorin	Interleukin-6	IL6
MOL001924	paeoniflorin	Monocyte differentiation antigen CD14	CD14
MOL001924	paeoniflorin	Lipopolysaccharide-binding protein	LBP
MOL004883	Licoisoflavone A	Nitric oxide synthase, inducible	NOS2
MOL004883	Licoisoflavone A	Prothrombin	F2
MOL004883	Licoisoflavone A	Estrogen receptor	ESR1
MOL004883	Licoisoflavone A	Androgen receptor	AR
MOL004883	Licoisoflavone A	Peroxisome proliferator-activated receptor gamma	PPARG
MOL004883	Licoisoflavone A	Coagulation factor X	F10
MOL004883	Licoisoflavone A	Prostaglandin G/H synthase 2	PTGS2
MOL004883	Licoisoflavone A	Vascular endothelial growth factor receptor 2	KDR
MOL004883	Licoisoflavone A	DNA topoisomerase 2-alpha	TOP2A
MOL004883	Licoisoflavone A	Dipeptidyl peptidase 4	DPP4
MOL004883	Licoisoflavone A	Mitogen-activated protein kinase 14	MAPK14
MOL004883	Licoisoflavone A	Heat shock protein HSP 90-alpha	HSP90AA1
MOL004883	Licoisoflavone A	Cell division protein kinase 2	CDK2
MOL004883	Licoisoflavone A	Serine/threonine-protein kinase Chk1	CHEK1
MOL004883	Licoisoflavone A	Trypsin-1	PRSS1
MOL004883	Licoisoflavone A	Proto-oncogene serine/threonine-protein kinase Pim-1	PIM1
MOL004883	Licoisoflavone A	Cyclin-A2	CCNA2
MOL004883	Licoisoflavone A	Nuclear receptor coactivator 2	NCOA2
MOL004883	Licoisoflavone A	Calmodulin	CALM
MOL004884	Licoisoflavone B	Nitric oxide synthase, inducible	NOS2
MOL004884	Licoisoflavone B	Prothrombin	F2
MOL004884	Licoisoflavone B	Estrogen receptor	ESR1
MOL004884	Licoisoflavone B	Androgen receptor	AR
MOL004884	Licoisoflavone B	Peroxisome proliferator-activated receptor gamma	PPARG
MOL004884	Licoisoflavone B	Coagulation factor X	F10
MOL004884	Licoisoflavone B	Prostaglandin G/H synthase 2	PTGS2
MOL004884	Licoisoflavone B	Acetylcholinesterase	ACHE
MOL004884	Licoisoflavone B	DNA topoisomerase 2-alpha	TOP2A
MOL004884	Licoisoflavone B	Estrogen receptor beta	ESR2
MOL004884	Licoisoflavone B	Glycogen synthase kinase-3 beta	GSK3B
MOL004884	Licoisoflavone B	Cell division protein kinase 2	CDK2
MOL004884	Licoisoflavone B	Serine/threonine-protein kinase Chk1	CHEK1
MOL004884	Licoisoflavone B	Trypsin-1	PRSS1
MOL004884	Licoisoflavone B	Proto-oncogene serine/threonine-protein kinase Pim-1	PIM1
MOL004884	Licoisoflavone B	Cyclin-A2	CCNA2
MOL004884	Licoisoflavone B	Calmodulin	CALM
MOL001792	Liquiritigenin	Prostaglandin G/H synthase 1	COX-1
MOL001792	Liquiritigenin	Calmodulin	CaM
MOL001792	Liquiritigenin	Prostaglandin G/H synthase 2	COX2
MOL001792	Liquiritigenin	Retinoic acid receptor RXR-alpha	RXR
MOL001792	Liquiritigenin	Beta-2 adrenergic receptor	β2-AR
MOL001792	Liquiritigenin	Heat shock protein HSP 90	HSP90
MOL001792	Liquiritigenin	Phosphatidylinositol-4,5-bisphosphate 3-kinase catalytic subunit, gamma isoform	PIK3CG
MOL001792	Liquiritigenin	mRNA of PKA Catalytic Subunit C-alpha	PKA
MOL001792	Liquiritigenin	Beta-lactamase	TEM-1
MOL001792	Liquiritigenin	Amine oxidase [flavin-containing] B	MAOB
MOL001792	Liquiritigenin	Sodium-dependent serotonin transporter	SERT
MOL001792	Liquiritigenin	cAMP-dependent protein kinase inhibitor alpha	PKIA
MOL001918	Paeoniflorigenone	TGF-beta receptor type-2	TGFBR2
MOL001918	Paeoniflorigenone	Ras guanyl-releasing protein 3	RASGRP3
MOL001918	Paeoniflorigenone	ATP-dependent translocase ABCB1	ABCB1
MOL001918	Paeoniflorigenone	Histone acetyltransferase KAT2A	KAT2A
MOL001918	Paeoniflorigenone	Neuronal acetylcholine receptor subunit alpha-5	CHRNA5
MOL001918	Paeoniflorigenone	Protein kinase C alpha type	PRKCA
MOL001918	Paeoniflorigenone	Sentrin-specific protease 1	SENP1
MOL007025	Benzoylpaeoniflorin	N/A	N/A
MOL001921	Lactiflorin	Protein kinase C alpha type	Prkca
MOL001921	Lactiflorin	Galectin-9	LGALS9
MOL001921	Lactiflorin	Type 1 fimbrin D-mannose specific adhesin	fimH
MOL001921	Lactiflorin	Protein kinase C alpha type	PRKCA
MOL001921	Lactiflorin	Galectin-3	LGALS3
MOL001921	Lactiflorin	Galectin-1	LGALS1
MOL001921	Lactiflorin	Galectin-7	LGALS7; LGALS7B
MOL001921	Lactiflorin	Glycogen phosphorylase, muscle form	PYGM
MOL001921	Lactiflorin	Interleukin-6	IL6
MOL001921	Lactiflorin	Protein kinase C epsilon type	PRKCE
MOL004841	Licochalcone B	Nitric oxide synthase, inducible	NOS2
MOL004841	Licochalcone B	Prostaglandin G/H synthase 1	PTGS1
MOL004841	Licochalcone B	Estrogen receptor	ESR1
MOL004841	Licochalcone B	Androgen receptor	AR
MOL004841	Licochalcone B	Peroxisome proliferator-activated receptor gamma	PPARG
MOL004841	Licochalcone B	Prostaglandin G/H synthase 2	PTGS2
MOL004841	Licochalcone B	Carbonic anhydrase 2	CA2
MOL004841	Licochalcone B	cGMP-inhibited 3',5'-cyclic phosphodiesterase A	PDE3A
MOL004841	Licochalcone B	Beta-2 adrenergic receptor	ADRB2
MOL004841	Licochalcone B	Estrogen receptor beta	ESR2
MOL004841	Licochalcone B	Mitogen-activated protein kinase 14	MAPK14
MOL004841	Licochalcone B	Glycogen synthase kinase-3 beta	GSK3B
MOL004841	Licochalcone B	Heat shock protein HSP 90-alpha	HSP90AA1
MOL004841	Licochalcone B	Cell division protein kinase 2	CDK2
MOL004841	Licochalcone B	Serine/threonine-protein kinase Chk1	CHEK1
MOL004841	Licochalcone B	cAMP-dependent protein kinase catalytic subunit alpha	PRKACA
MOL004841	Licochalcone B	Proto-oncogene serine/threonine-protein kinase Pim-1	PIM1
MOL004841	Licochalcone B	Cyclin-A2	CCNA2
MOL004841	Licochalcone B	Calmodulin	CALM
MOL000392	formononetin	Nitric oxide synthase, inducible	NOS2
MOL000392	formononetin	Prostaglandin G/H synthase 1	PTGS1
MOL000392	formononetin	Muscarinic acetylcholine receptor M1	CHRM1
MOL000392	formononetin	Estrogen receptor	ESR1
MOL000392	formononetin	Androgen receptor	AR
MOL000392	formononetin	Peroxisome proliferator-activated receptor gamma	PPARG
MOL000392	formononetin	Prostaglandin G/H synthase 2	PTGS2
MOL000392	formononetin	Retinoic acid receptor RXR-alpha	RXRA
MOL000392	formononetin	cGMP-inhibited 3',5'-cyclic phosphodiesterase A	PDE3A
MOL000392	formononetin	Alpha-1A adrenergic receptor	ADRA1A
MOL000392	formononetin	Sodium-dependent dopamine transporter	SLC6A3
MOL000392	formononetin	Beta-2 adrenergic receptor	ADRB2
MOL000392	formononetin	Sodium-dependent serotonin transporter	SLC6A4
MOL000392	formononetin	Estrogen receptor beta	ESR2
MOL000392	formononetin	Dipeptidyl peptidase 4	DPP4
MOL000392	formononetin	Mitogen-activated protein kinase 14	MAPK14
MOL000392	formononetin	Glycogen synthase kinase-3 beta	GSK3B
MOL000392	formononetin	Heat shock protein HSP 90-alpha	HSP90AA1
MOL000392	formononetin	Cell division protein kinase 2	CDK2
MOL000392	formononetin	Amine oxidase [flavin-containing] B	MAOB
MOL000392	formononetin	Serine/threonine-protein kinase Chk1	CHEK1
MOL000392	formononetin	cAMP-dependent protein kinase catalytic subunit alpha	PRKACA
MOL000392	formononetin	Trypsin-1	PRSS1
MOL000392	formononetin	Proto-oncogene serine/threonine-protein kinase Pim-1	PIM1
MOL000392	formononetin	Cyclin-A2	CCNA2
MOL000392	formononetin	Calmodulin	CALM
MOL000392	formononetin	cAMP-dependent protein kinase inhibitor alpha	PKIA
MOL000392	formononetin	Prothrombin	F2
MOL000392	formononetin	Nitric-oxide synthase, endothelial	NOS3
MOL000392	formononetin	Acetylcholinesterase	ACHE
MOL000392	formononetin	Beta-lactamase	BLAC
MOL000392	formononetin	Transcription factor AP-1	JUN
MOL000392	formononetin	Peroxisome proliferator-activated receptor gamma	PPARG
MOL000392	formononetin	Interleukin-4	IL4
MOL000392	formononetin	NAD-dependent deacetylase sirtuin-1	SIRT1
MOL000392	formononetin	ATP synthase subunit beta, mitochondrial	ATP5F1B
MOL000392	formononetin	NADH-ubiquinone oxidoreductase chain 6	MT-ND6
MOL000392	formononetin	3 beta-hydroxysteroid dehydrogenase/Delta 5-->4-isomerase type 2	HSD3B2
MOL000392	formononetin	3 beta-hydroxysteroid dehydrogenase/Delta 5-->4-isomerase type 1	HSD3B1
MOL000392	formononetin	Stromal cell-derived factor 1	CXCL12
MOL000392	formononetin	Cytochrome P450 1B1	CYP1B1
MOL000392	formononetin	Cytochrome P450 1A1	CYP1A1
MOL000392	formononetin	Broad substrate specificity ATP-binding cassette transporter ABCG2	ABCG2
MOL000392	formononetin	Succinate-semialdehyde dehydrogenase, mitochondrial	ALDH5A1
MOL000392	formononetin	Nuclear factor erythroid 2-related factor 2	NFE2L2
MOL000392	formononetin	Microtubule-associated protein tau	MAPT
MOL000392	formononetin	p-hydroxybenzoate hydroxylase	pobA
MOL000392	formononetin	Aldo-keto reductase family 1 member B10	AKR1B10
MOL000392	formononetin	CPG DNA methylase	sssIM
MOL000392	formononetin	4-aminobutyrate aminotransferase, mitochondrial	ABAT
MOL004836	Echinatin	Serine/threonine-protein kinase/endoribonuclease IRE1	ERN1
MOL004836	Echinatin	Tubulin beta-1 chain	TUBB1
MOL004836	Echinatin	Amyloid-beta precursor protein	APP
MOL004836	Echinatin	Nuclear factor NF-kappa-B p105 subunit	NFKB1
MOL004836	Echinatin	Aldo-keto reductase family 1 member B1	Akr1b1
MOL004836	Echinatin	Trans-sialidase	TCTS-154
MOL004836	Echinatin	17-beta-hydroxysteroid dehydrogenase type 1	HSD17B1
MOL004836	Echinatin	Monocarboxylate transporter 1	Slc16a1
MOL004836	Echinatin	RmtA	rmtA
MOL004836	Echinatin	Arachidonate 5-lipoxygenase	Alox5
MOL004836	Echinatin	Lactoylglutathione lyase	GLO1
MOL004836	Echinatin	MO15-related protein kinase Pfmrk	Pfmrk
MOL004836	Echinatin	NF-kappa-B essential modulator	IKBKG
MOL004836	Echinatin	Nitric oxide synthase, inducible	Nos2
MOL004836	Echinatin	Transthyretin	TTR
MOL004836	Echinatin	Transcription factor p65	RELA
MOL004836	Echinatin	Amine oxidase [flavin-containing] B	MAOB
MOL004836	Echinatin	Bifunctional protein GlmU	glmU
MOL004836	Echinatin	Estrogen-related receptor gamma	Esrrg
MOL004836	Echinatin	NACHT, LRR and PYD domains-containing protein 1	NLRP1
MOL004836	Echinatin	Shiga toxin subunit A	stxA
MOL004836	Echinatin	Histone deacetylase	hd1b
MOL004836	Echinatin	Ornithine decarboxylase	ODC1
MOL004836	Echinatin	Carbonic anhydrase 14	CA14
MOL004836	Echinatin	Polyphenol oxidase 2	PPO2
MOL004836	Echinatin	Potassium channel subfamily K member 2	KCNK2
MOL004836	Echinatin	Carbonic anhydrase 6	CA6
MOL004836	Echinatin	Toll-like receptor 4	Tlr4
MOL004836	Echinatin	Tyrosine-protein phosphatase non-receptor type 1	PTPN1
MOL004836	Echinatin	[Pyruvate dehydrogenase (acetyl-transferring)] kinase isozyme 4, mitochondrial	PDK4
MOL004836	Echinatin	Carbonic anhydrase 7	CA7
MOL004836	Echinatin	Carbonic anhydrase 13	Ca13
MOL004836	Echinatin	Histone deacetylase	HDAC1
MOL004836	Echinatin	Beta-tubulin	beta-tubulin
MOL004836	Echinatin	Carbonic anhydrase	ca
MOL004836	Echinatin	Prostaglandin G/H synthase 2	Ptgs2
MOL004836	Echinatin	Nicotinamide N-methyltransferase	NNMT
MOL004836	Echinatin	Tyrosine-protein phosphatase YopH	yopH
MOL004836	Echinatin	Carbonic anhydrase 5A, mitochondrial	CA5A
MOL004836	Echinatin	UDP-3-O-acyl-N-acetylglucosamine deacetylase	lpxC
MOL004836	Echinatin	Carbonic anhydrase 3	CA3
MOL004836	Echinatin	Seed linoleate 13S-lipoxygenase-1	LOX1.1
MOL004836	Echinatin	[Pyruvate dehydrogenase (acetyl-transferring)] kinase isozyme 3, mitochondrial	PDK3
MOL004836	Echinatin	Carbonic anhydrase 5B, mitochondrial	CA5B
MOL004836	Echinatin	Histone deacetylase 8	HDAC8
MOL004836	Echinatin	Cyclic AMP-specific phosphodiesterase SSPDE4A1A	PDE4A
MOL004836	Echinatin	Probable low molecular weight protein-tyrosine-phosphatase	ptpA
MOL004836	Echinatin	Androgen receptor	Ar
MOL004836	Echinatin	Beta-secretase 1	BACE1
MOL004836	Echinatin	ATP-dependent translocase ABCB1	ABCB1
MOL004836	Echinatin	Protein mono-ADP-ribosyltransferase PARP10	PARP10
MOL004836	Echinatin	Transcription factor AP-1	JUN
MOL004836	Echinatin	Krueppel-like factor 5	KLF5
MOL004836	Echinatin	Neuronal acetylcholine receptor subunit alpha-7	CHRNA7
MOL004836	Echinatin	HD2 type histone deacetylase HDA106	hda106
MOL004836	Echinatin	Pancreatic triacylglycerol lipase	PNLIP
MOL004836	Echinatin	10 kDa heat shock protein, mitochondrial	HSPE1
MOL004836	Echinatin	60 kDa heat shock protein, mitochondrial	HSPD1
MOL004836	Echinatin	Phosphotyrosine protein phosphatase	ptbB
MOL004836	Echinatin	Testosterone 17-beta-dehydrogenase 3	Hsd17b3
MOL004836	Echinatin	Alpha-galactosidase A	GLA
MOL004836	Echinatin	Toll-like receptor 9	TLR9
MOL004836	Echinatin	Aldo-keto reductase family 1 member B1	AKR1B1
MOL004836	Echinatin	Cocaine esterase	CES2
MOL004836	Echinatin	cAMP-dependent protein kinase catalytic subunit alpha	PRKACA
MOL004830	licorice glycoside E	Beta-lactamase	bla(tem-2)
MOL004831	licorice glycoside E	Corticosteroid 11-beta-dehydrogenase isozyme 1	Hsd11b1
MOL004832	licorice glycoside E	Carbonic anhydrase 15	Ca15
MOL004833	licorice glycoside E	Testosterone 17-beta-dehydrogenase 3	HSD17B3
MOL004834	licorice glycoside E	Tissue factor	F3
MOL004835	licorice glycoside E	Estrogen receptor	ESR1
MOL004836	licorice glycoside E	Arachidonate 5-lipoxygenase	Alox5
MOL004837	licorice glycoside E	Platelet-derived growth factor receptor alpha	Pdgfra
MOL004838	licorice glycoside E	3-oxo-5-alpha-steroid 4-dehydrogenase 2	Srd5a2
MOL004839	licorice glycoside E	Sentrin-specific protease 7	SENP7
MOL004840	licorice glycoside E	Steroid hormone receptor ERR2	ESRRB
MOL004841	licorice glycoside E	Sentrin-specific protease 6	SENP6
MOL004842	licorice glycoside E	Cholinesterase	BCHE
MOL004843	licorice glycoside E	Potassium channel subfamily K member 9	KCNK9
MOL004844	licorice glycoside E	Estrogen receptor beta	Esr2
MOL004845	licorice glycoside E	Catechol O-methyltransferase	Comt
MOL004846	licorice glycoside E	Genome polyprotein	NS3
MOL004847	licorice glycoside E	cGMP-specific 3',5'-cyclic phosphodiesterase	PDE5A
MOL004848	licorice glycoside E	Prostaglandin G/H synthase 1	PTGS1
MOL004849	licorice glycoside E	Xanthine dehydrogenase/oxidase	XDH
MOL004850	licorice glycoside E	Glutamate receptor ionotropic, kainate 3	GRIK3
MOL004851	licorice glycoside E	Quinolone resistance protein NorA	norA
MOL004852	licorice glycoside E	Estrogen receptor	Esr1
MOL004853	licorice glycoside E	Tyrosine-protein phosphatase non-receptor type 6	PTPN6
MOL004854	licorice glycoside E	DNA topoisomerase 2-alpha	TOP2A
MOL004855	licorice glycoside E	Signal transducer and activator of transcription 1-alpha/beta	STAT1
MOL004856	licorice glycoside E	Transient receptor potential cation channel subfamily A member 1	Trpa1
MOL004857	licorice glycoside E	Amine oxidase [flavin-containing] A	MAOA
MOL004858	licorice glycoside E	4-aminobutyrate aminotransferase, mitochondrial	Abat
MOL004859	licorice glycoside E	Class A sortase SrtA	srtA
MOL004860	licorice glycoside E	Gamma-aminobutyric acid receptor subunit beta-1	GABRB1
MOL000497	licochalcone a	Nitric oxide synthase, inducible	NOS2
MOL000497	licochalcone a	Prostaglandin G/H synthase 1	PTGS1
MOL000497	licochalcone a	Muscarinic acetylcholine receptor M1	CHRM1
MOL000497	licochalcone a	Estrogen receptor	ESR1
MOL000497	licochalcone a	Androgen receptor	AR
MOL000497	licochalcone a	Sodium channel protein type 5 subunit alpha	SCN5A
MOL000497	licochalcone a	Peroxisome proliferator-activated receptor gamma	PPARG
MOL000497	licochalcone a	Coagulation factor X	F10
MOL000497	licochalcone a	Prostaglandin G/H synthase 2	PTGS2
MOL000497	licochalcone a	Carbonic anhydrase 2	CA2
MOL000497	licochalcone a	Alpha-1B adrenergic receptor	ADRA1B
MOL000497	licochalcone a	Sodium-dependent dopamine transporter	SLC6A3
MOL000497	licochalcone a	Estrogen receptor beta	ESR2
MOL000497	licochalcone a	Mitogen-activated protein kinase 14	MAPK14
MOL000497	licochalcone a	Glycogen synthase kinase-3 beta	GSK3B
MOL000497	licochalcone a	Heat shock protein HSP 90-alpha	HSP90AA1
MOL000497	licochalcone a	Cell division protein kinase 2	CDK2
MOL000497	licochalcone a	Serine/threonine-protein kinase Chk1	CHEK1
MOL000497	licochalcone a	Proto-oncogene serine/threonine-protein kinase Pim-1	PIM1
MOL000497	licochalcone a	Cyclin-A2	CCNA2
MOL000497	licochalcone a	Calmodulin	CALM
MOL000497	licochalcone a	Beta-2 adrenergic receptor	ADRB2
MOL000497	licochalcone a	Nuclear receptor coactivator 2	NCOA2
MOL000497	licochalcone a	Transcription factor p65	RELA
MOL000497	licochalcone a	Signal transducer and activator of transcription 3	STAT3
MOL000497	licochalcone a	G1/S-specific cyclin-D1	CCND1
MOL000497	licochalcone a	Apoptosis regulator Bcl-2	BCL2
MOL000497	licochalcone a	Eukaryotic translation initiation factor 6	EIF6
MOL000497	licochalcone a	Mitogen-activated protein kinase 1	MAPK1
MOL000497	licochalcone a	Retinoblastoma-associated protein	RB1
MOL000497	licochalcone a	Cell division protein kinase 4	CDK4
MOL000497	licochalcone a	Fos-related antigen 2	FOSL2
MOL004917	glycyroside	Type 1 fimbrin D-mannose specific adhesin	fimH
MOL004917	glycyroside	B-cell receptor CD22	CD22
MOL004917	glycyroside	Beta-1,4-galactosyltransferase 1	B4GALT1
MOL004917	glycyroside	Interleukin-2	IL2
MOL004917	glycyroside	N-acetyllactosaminide alpha-1,3-galactosyltransferase	GGTA1
MOL004917	glycyroside	Fatty acid synthase	FASN
MOL004917	glycyroside	B-cell receptor CD22	Cd22
MOL004917	glycyroside	Galectin-3	LGALS3
MOL004917	glycyroside	Sodium/glucose cotransporter 2	SLC5A2
MOL004917	glycyroside	Aldehyde dehydrogenase X, mitochondrial	ALDH1B1
MOL004917	glycyroside	Galectin-9	LGALS9
MOL004917	glycyroside	Retinal dehydrogenase 2	ALDH1A2
MOL004917	glycyroside	Protein disulfide-isomerase	P4HB
MOL004917	glycyroside	Galectin-7	LGALS7; LGALS7B
MOL004917	glycyroside	Sodium/glucose cotransporter 1	SLC5A1
MOL004917	glycyroside	Tyrosinase	TYR
MOL004917	glycyroside	Galectin-1	LGALS1
MOL004917	glycyroside	Carbonyl reductase [NADPH] 1	CBR1
MOL004917	glycyroside	Beta-hydroxyacyl-ACP dehydratase	fabZ
MOL004917	glycyroside	Fibroblast growth factor 1	FGF1
MOL004917	glycyroside	Interleukin-5	Il5
MOL004917	glycyroside	Beta-2 adrenergic receptor	Adrb2
MOL004917	glycyroside	Adenosine receptor A1	ADORA1
MOL004917	glycyroside	Interleukin-6	IL6
MOL004917	glycyroside	Glycogen phosphorylase, muscle form	PYGM
MOL004917	glycyroside	Fibroblast growth factor 2	FGF2
MOL004917	glycyroside	Aldehyde dehydrogenase, mitochondrial	ALDH2
MOL000492	(+)-catechin	Prostaglandin G/H synthase 1	PTGS1
MOL000492	(+)-catechin	Estrogen receptor	ESR1
MOL000492	(+)-catechin	Prostaglandin G/H synthase 2	PTGS2
MOL000492	(+)-catechin	Heat shock protein HSP 90-alpha	HSP90AA1
MOL000492	(+)-catechin	Beta-lactamase	BLAC
MOL000492	(+)-catechin	cAMP-dependent protein kinase catalytic subunit alpha	PRKACA
MOL000492	(+)-catechin	Nuclear receptor coactivator 2	NCOA2
MOL000492	(+)-catechin	Calmodulin	CALM
MOL000492	(+)-catechin	Retinoic acid receptor RXR-alpha	RXRA
MOL000492	(+)-catechin	Hyaluronan synthase 2	HAS2
MOL000098	quercetin	Prostaglandin G/H synthase 1	PTGS1
MOL000098	quercetin	Androgen receptor	AR
MOL000098	quercetin	Peroxisome proliferator-activated receptor gamma	PPARG
MOL000098	quercetin	Prostaglandin G/H synthase 2	PTGS2
MOL000098	quercetin	Heat shock protein HSP 90-alpha	HSP90AA1
MOL000098	quercetin	Phosphatidylinositol-4,5-bisphosphate 3-kinase catalytic subunit gamma isoform	PIK3CG
MOL000098	quercetin	Nuclear receptor coactivator 2	NCOA2
MOL000098	quercetin	Dipeptidyl peptidase 4	DPP4
MOL000098	quercetin	Aldose reductase	AKR1B1
MOL000098	quercetin	Trypsin-1	PRSS1
MOL000098	quercetin	DNA topoisomerase 2-alpha	TOP2A
MOL000098	quercetin	Prothrombin	F2
MOL000098	quercetin	Potassium voltage-gated channel subfamily H member 2	KCNH2
MOL000098	quercetin	Sodium channel protein type 5 subunit alpha	SCN5A
MOL000098	quercetin	Coagulation factor X	F10
MOL000098	quercetin	Beta-2 adrenergic receptor	ADRB2
MOL000098	quercetin	Stromelysin-1	MMP3
MOL000098	quercetin	cAMP-dependent protein kinase catalytic subunit alpha	PRKACA
MOL000098	quercetin	Coagulation factor VII	F7
MOL000098	quercetin	Nitric-oxide synthase, endothelial	NOS3
MOL000098	quercetin	Retinoic acid receptor RXR-alpha	RXRA
MOL000098	quercetin	Acetylcholinesterase	ACHE
MOL000098	quercetin	Gamma-aminobutyric-acid receptor subunit alpha-1	GABRA1
MOL000098	quercetin	Amine oxidase [flavin-containing] B	MAOB
MOL000098	quercetin	Transcription factor p65	RELA
MOL000098	quercetin	Epidermal growth factor receptor	EGFR
MOL000098	quercetin	G1/S-specific cyclin-D1	CCND1
MOL000098	quercetin	Apoptosis regulator Bcl-2	BCL2
MOL000098	quercetin	Bcl-2-like protein 1	BCL2L1
MOL000098	quercetin	Cyclin-dependent kinase inhibitor 1	CDKN1A
MOL000098	quercetin	Eukaryotic translation initiation factor 6	EIF6
MOL000098	quercetin	Apoptosis regulator BAX	BAX
MOL000098	quercetin	Caspase-9	CASP9
MOL000098	quercetin	Urokinase-type plasminogen activator	PLAU
MOL000098	quercetin	72 kDa type IV collagenase	MMP2
MOL000098	quercetin	Matrix metalloproteinase-9	MMP9
MOL000098	quercetin	Mitogen-activated protein kinase 1	MAPK1
MOL000098	quercetin	Interleukin-10	IL10
MOL000098	quercetin	Retinoblastoma-associated protein	RB1
MOL000098	quercetin	Tumor necrosis factor	TNF
MOL000098	quercetin	Transcription factor AP-1	JUN
MOL000098	quercetin	Interleukin-6	IL6
MOL000098	quercetin	Cyclin-dependent kinase inhibitor 2A, isoforms 1/2/3	CDKN2A
MOL000098	quercetin	Activator of 90 kDa heat shock protein ATPase homolog 1	AHSA1
MOL000098	quercetin	Caspase-3	CASP3
MOL000098	quercetin	Cellular tumor antigen p53	TP53
MOL000098	quercetin	ETS domain-containing protein Elk-1	ELK1
MOL000098	quercetin	NF-kappa-B inhibitor alpha	NFKBIA
MOL000098	quercetin	Ornithine decarboxylase	ODC1
MOL000098	quercetin	Xanthine dehydrogenase/oxidase	XDH
MOL000098	quercetin	Caspase-8	CASP8
MOL000098	quercetin	DNA topoisomerase 1	TOP1
MOL000098	quercetin	RAF proto-oncogene serine/threonine-protein kinase	RAF1
MOL000098	quercetin	Superoxide dismutase [Cu-Zn]	SOD1
MOL000098	quercetin	Protein kinase C alpha type	PRKCA
MOL000098	quercetin	Interstitial collagenase	MMP1
MOL000098	quercetin	Hypoxia-inducible factor 1-alpha	HIF1A
MOL000098	quercetin	Signal transducer and activator of transcription 1-alpha/beta	STAT1
MOL000098	quercetin	Protein CBFA2T1	RUNX1T1
MOL000098	quercetin	Probable E3 ubiquitin-protein ligase HERC5	HERC5
MOL000098	quercetin	Cell division control protein 2 homolog	CDC2
MOL000098	quercetin	78 kDa glucose-regulated protein	HSPA5
MOL000098	quercetin	Receptor tyrosine-protein kinase erbB-2	ERBB2
MOL000098	quercetin	Peroxisome proliferator-activated receptor gamma	PPARG
MOL000098	quercetin	Acetyl-CoA carboxylase 1	ACACA
MOL000098	quercetin	Heme oxygenase 1	HMOX1
MOL000098	quercetin	Cytochrome P450 3A4	CYP3A4
MOL000098	quercetin	Caveolin-1	CAV1
MOL000098	quercetin	Myc proto-oncogene protein	MYC
MOL000098	quercetin	Tissue factor	F3
MOL000098	quercetin	Gap junction alpha-1 protein	GJA1
MOL000098	quercetin	Cytochrome P450 1A1	CYP1A1
MOL000098	quercetin	Intercellular adhesion molecule 1	ICAM1
MOL000098	quercetin	Interleukin-1 beta	IL1B
MOL000098	quercetin	Small inducible cytokine A2	CCL2
MOL000098	quercetin	E-selectin	SELE
MOL000098	quercetin	Vascular cell adhesion protein 1	VCAM1
MOL000098	quercetin	Prostaglandin E2 receptor, EP3 subtype	PTGER3
MOL000098	quercetin	Interleukin-8	CXCL8
MOL000098	quercetin	Protein kinase C beta type	PRKCB
MOL000098	quercetin	Baculoviral IAP repeat-containing protein 5	BIRC5
MOL000098	quercetin	Dual oxidase 2	DUOX2
MOL000098	quercetin	Nitric oxide synthase, endothelial	NOS3
MOL000098	quercetin	Heat shock protein beta-1	HSPB1
MOL000098	quercetin	Transforming growth factor beta-1	TGFB1
MOL000098	quercetin	Maltase-glucoamylase, intestinal	MGAM
MOL000098	quercetin	Interleukin-2	IL2
MOL000098	quercetin	Nuclear receptor subfamily 1 group I member 2	NR1I2
MOL000098	quercetin	Cytochrome P450 1B1	CYP1B1
MOL000098	quercetin	G2/mitotic-specific cyclin-B1	CCNB1
MOL000098	quercetin	Tissue-type plasminogen activator	PLAT
MOL000098	quercetin	Thrombomodulin	THBD
MOL000098	quercetin	Plasminogen activator inhibitor 1	SERPINE1
MOL000098	quercetin	Interferon gamma	IFNG
MOL000098	quercetin	Arachidonate 5-lipoxygenase	ALOX5
MOL000098	quercetin	Phosphatidylinositol-3,4,5-trisphosphate 3-phosphatase and dual-specificity protein phosphatase PTEN	PTEN
MOL000098	quercetin	Interleukin-1 alpha	IL1A
MOL000098	quercetin	Myeloperoxidase	MPO
MOL000098	quercetin	DNA topoisomerase 2-alpha	TOP2A
MOL000098	quercetin	Neutrophil cytosol factor 1	NCF1
MOL000098	quercetin	ATP-binding cassette sub-family G member 2	ABCA2
MOL000098	quercetin	Hyaluronan synthase 2	HAS2
MOL000098	quercetin	Nuclear factor erythroid 2-related factor 2	NFE2L2
MOL000098	quercetin	NAD(P)H dehydrogenase [quinone] 1	NQO1
MOL000098	quercetin	Poly [ADP-ribose] polymerase 1	PARP1
MOL000098	quercetin	Aryl hydrocarbon receptor	AHR
MOL000098	quercetin	26S proteasome non-ATPase regulatory subunit 3	PSMD3
MOL000098	quercetin	Solute carrier family 2, facilitated glucose transporter member 4	SLC2A4
MOL000098	quercetin	Collagen alpha-1(III) chain	COL3A1
MOL000098	quercetin	DNA gyrase subunit B	GYRB
MOL000098	quercetin	C-X-C motif chemokine 11	CXCL11
MOL000098	quercetin	C-X-C motif chemokine 2	CXCL2
MOL000098	quercetin	DDB1- and CUL4-associated factor 5	DCAF5
MOL000098	quercetin	Nuclear receptor subfamily 1 group I member 3	NR1I3
MOL000098	quercetin	Serine/threonine-protein kinase Chk2	CHEK2
MOL000098	quercetin	Insulin receptor	INSR
MOL000098	quercetin	Claudin-4	CLDN4
MOL000098	quercetin	Peroxisome proliferator-activated receptor alpha	PPARA
MOL000098	quercetin	Peroxisome proliferator-activated receptor delta	PPARD
MOL000098	quercetin	Heat shock factor protein 1	HSF1
MOL000098	quercetin	C-reactive protein	CRP
MOL000098	quercetin	C-X-C motif chemokine 10	CXCL10
MOL000098	quercetin	Inhibitor of nuclear factor kappa-B kinase subunit alpha	CHUK
MOL000098	quercetin	Osteopontin	SPP1
MOL000098	quercetin	Runt-related transcription factor 2	RUNX2
MOL000098	quercetin	Ras association domain-containing protein 1	RASSF1
MOL000098	quercetin	Transcription factor E2F1	E2F1
MOL000098	quercetin	Transcription factor E2F2	E2F2
MOL000098	quercetin	Prostatic acid phosphatase	ACP3
MOL000098	quercetin	Cathepsin D	CTSD
MOL000098	quercetin	Insulin-like growth factor-binding protein 3	IGFBP3
MOL000098	quercetin	Insulin-like growth factor II	IGF2
MOL000098	quercetin	CD40 ligand	CD40LG
MOL000098	quercetin	Interferon regulatory factor 1	IRF1
MOL000098	quercetin	Receptor tyrosine-protein kinase erbB-3	ERBB3
MOL000098	quercetin	Serum paraoxonase/arylesterase 1	PON1
MOL000098	quercetin	Type I iodothyronine deiodinase	DIO1
MOL000098	quercetin	Procollagen C-endopeptidase enhancer 1	PCOLCE
MOL000098	quercetin	Puromycin-sensitive aminopeptidase	NPEPPS
MOL000098	quercetin	Hexokinase-2	HK2
MOL000098	quercetin	Homeobox protein Nkx-3.1	NKX3-1
MOL000098	quercetin	Ras GTPase-activating protein 1	RASA1
MOL000098	quercetin	Peroxidase C1A	PRXC1A
MOL000098	quercetin	Glutathione S-transferase Mu 1	GSTM1
MOL000098	quercetin	Glutathione S-transferase Mu 2	GSTM2
MOL000422	kaempferol	Nitric oxide synthase, inducible	NOS2
MOL000422	kaempferol	Prostaglandin G/H synthase 1	PTGS1
MOL000422	kaempferol	Androgen receptor	AR
MOL000422	kaempferol	Peroxisome proliferator-activated receptor gamma	PPARG
MOL000422	kaempferol	Prostaglandin G/H synthase 2	PTGS2
MOL000422	kaempferol	Heat shock protein HSP 90-alpha	HSP90AA1
MOL000422	kaempferol	Phosphatidylinositol-4,5-bisphosphate 3-kinase catalytic subunit gamma isoform	PIK3CG
MOL000422	kaempferol	cAMP-dependent protein kinase catalytic subunit alpha	PRKACA
MOL000422	kaempferol	Nuclear receptor coactivator 2	NCOA2
MOL000422	kaempferol	Dipeptidyl peptidase 4	DPP4
MOL000422	kaempferol	Trypsin-1	PRSS1
MOL000422	kaempferol	Progesterone receptor	PGR
MOL000422	kaempferol	Prothrombin	F2
MOL000422	kaempferol	Muscarinic acetylcholine receptor M1	CHRM1
MOL000422	kaempferol	Nitric-oxide synthase, endothelial	NOS3
MOL000422	kaempferol	Gamma-aminobutyric-acid receptor subunit alpha-2	GABRA2
MOL000422	kaempferol	Acetylcholinesterase	ACHE
MOL000422	kaempferol	Sodium-dependent noradrenaline transporter	SLC6A2
MOL000422	kaempferol	Muscarinic acetylcholine receptor M2	CHRM2
MOL000422	kaempferol	Alpha-1B adrenergic receptor	ADRA1B
MOL000422	kaempferol	Gamma-aminobutyric-acid receptor subunit alpha-1	GABRA1
MOL000422	kaempferol	DNA topoisomerase 2-alpha	TOP2A
MOL000422	kaempferol	Coagulation factor VII	F7
MOL000422	kaempferol	Calmodulin	CALM
MOL000422	kaempferol	Transcription factor p65	RELA
MOL000422	kaempferol	Inhibitor of nuclear factor kappa-B kinase subunit beta	IKBKB
MOL000422	kaempferol	Apoptosis regulator Bcl-2	BCL2
MOL000422	kaempferol	Apoptosis regulator BAX	BAX
MOL000422	kaempferol	Tumor necrosis factor	TNF
MOL000422	kaempferol	Transcription factor AP-1	JUN
MOL000422	kaempferol	Activator of 90 kDa heat shock protein ATPase homolog 1	AHSA1
MOL000422	kaempferol	Caspase-3	CASP3
MOL000422	kaempferol	Mitogen-activated protein kinase 8	MAPK8
MOL000422	kaempferol	Xanthine dehydrogenase/oxidase	XDH
MOL000422	kaempferol	Interstitial collagenase	MMP1
MOL000422	kaempferol	Signal transducer and activator of transcription 1-alpha/beta	STAT1
MOL000422	kaempferol	Cell division control protein 2 homolog	CDC2
MOL000422	kaempferol	Peroxisome proliferator-activated receptor gamma	PPARG
MOL000422	kaempferol	Heme oxygenase 1	HMOX1
MOL000422	kaempferol	Cytochrome P450 3A4	CYP3A4
MOL000422	kaempferol	Cytochrome P450 1A1	CYP1A1
MOL000422	kaempferol	Intercellular adhesion molecule 1	ICAM1
MOL000422	kaempferol	E-selectin	SELE
MOL000422	kaempferol	Vascular cell adhesion protein 1	VCAM1
MOL000422	kaempferol	Nuclear receptor subfamily 1 group I member 2	NR1I2
MOL000422	kaempferol	Cytochrome P450 1B1	CYP1B1
MOL000422	kaempferol	Arachidonate 5-lipoxygenase	ALOX5
MOL000422	kaempferol	Hyaluronan synthase 2	HAS2
MOL000422	kaempferol	Aryl hydrocarbon receptor	AHR
MOL000422	kaempferol	26S proteasome non-ATPase regulatory subunit 3	PSMD3
MOL000422	kaempferol	Solute carrier family 2, facilitated glucose transporter member 4	SLC2A4
MOL000422	kaempferol	Nuclear receptor subfamily 1 group I member 3	NR1I3
MOL000422	kaempferol	Insulin receptor	INSR
MOL000422	kaempferol	Type I iodothyronine deiodinase	DIO1
MOL000422	kaempferol	Serine/threonine-protein phosphatase 2B catalytic subunit alpha isoform	PPP3CA
MOL000422	kaempferol	Peroxidase C1A	PRXC1A
MOL000422	kaempferol	Glutathione S-transferase Mu 1	GSTM1
MOL000422	kaempferol	Glutathione S-transferase Mu 2	GSTM2
MOL000422	kaempferol	Aldo-keto reductase family 1 member C3	AKR1C3
MOL000422	kaempferol	Antileukoproteinase	SLPI
MOL000422	kaempferol	Beta-hydroxyacyl-ACP dehydratase	fabZ
MOL000422	kaempferol	Aldehyde dehydrogenase, mitochondrial	ALDH2
MOL000422	kaempferol	Protein E6	E6
MOL000422	kaempferol	Beta-glucuronidase	Gusb
MOL000422	kaempferol	Aldo-keto reductase family 1 member C21	Akr1c21
MOL000422	kaempferol	D-alanine--D-alanine ligase	ddl
MOL000422	kaempferol	3-oxoacyl-acyl-carrier protein reductase	fabG
MOL000422	kaempferol	Tyrosine-protein kinase transforming protein Fps	V-FPS
MOL000422	kaempferol	ELAV-like protein 3	ELAVL3
MOL000422	kaempferol	DNA topoisomerase 1	Top1
MOL000422	kaempferol	Lysozyme C-1	Lyz1
MOL000422	kaempferol	Fatty acid synthase	FASN
MOL000422	kaempferol	Delta-type opioid receptor	OPRD1
MOL000422	kaempferol	1-phosphatidylinositol 4,5-bisphosphate phosphodiesterase gamma-1	Plcg1
MOL000422	kaempferol	Anthrax toxin receptor 2	ANTXR2
MOL003398	Pratensein	Aldo-keto reductase family 1 member B1	Akr1b1
MOL003398	Pratensein	Monocarboxylate transporter 2	Slc16a7
MOL003398	Pratensein	Protein disulfide-isomerase	P4HB
MOL003398	Pratensein	Low molecular weight phosphotyrosine protein phosphatase	ACP1
MOL003398	Pratensein	ATP-dependent translocase ABCB1	Abcb1a
MOL003398	Pratensein	Arginase-1	Arg1
MOL003398	Pratensein	Tubulin beta-1 chain	TUBB1
MOL003398	Pratensein	Sialidase	nanH
MOL003398	Pratensein	Enoyl-ACP reductase	FabI
MOL003398	Pratensein	Receptor-type tyrosine-protein phosphatase S	PTPRS
MOL003398	Pratensein	Interleukin-2	IL2
MOL003398	Pratensein	Carbonyl reductase [NADPH] 1	CBR1
MOL003398	Pratensein	Xanthine dehydrogenase/oxidase	XDH
MOL003398	Pratensein	Cystathionine beta-synthase	CBS
MOL003398	Pratensein	Interleukin-5	Il5
MOL003398	Pratensein	DNA-3-methyladenine glycosylase	MPG
MOL003398	Pratensein	Broad substrate specificity ATP-binding cassette transporter ABCG2	ABCG2
MOL003398	Pratensein	Arachidonate 12-lipoxygenase, 12S-type	ALOX12
MOL003398	Pratensein	Synapsin-1	SYN1
MOL003398	Pratensein	Potassium voltage-gated channel subfamily D member 3	KCND3
MOL003398	Pratensein	Enoyl-acyl-carrier protein reductase	fabI
MOL003398	Pratensein	Acetylcholinesterase	Ache
MOL003398	Pratensein	Placenta growth factor	PGF
MOL003398	Pratensein	Replicase polyprotein 1ab	rep
MOL003398	Pratensein	Arachidonate 5-lipoxygenase	ALOX5
MOL003398	Pratensein	Arachidonate 5-lipoxygenase	Alox5
MOL003398	Pratensein	NADPH oxidase 4	NOX4
MOL003398	Pratensein	Taste receptor type 2 member 31	TAS2R31
MOL003398	Pratensein	Epidermal growth factor receptor	Egfr
MOL003398	Pratensein	Malate dehydrogenase	mdh
MOL003398	Pratensein	Lactoperoxidase	LPO
MOL003398	Pratensein	ATP-dependent translocase ABCB1	ABCB1
MOL003398	Pratensein	Lactoylglutathione lyase	GLO1
MOL003398	Pratensein	Aldo-keto reductase family 1 member A1	Akr1a1
MOL003398	Pratensein	Metabotropic glutamate receptor 7	Grm7
MOL003398	Pratensein	Telomere resolvase ResT	resT
MOL003398	Pratensein	Ribosomal protein S6 kinase alpha-3	RPS6KA3
MOL003398	Pratensein	Death-associated protein kinase 1	DAPK1
MOL003398	Pratensein	Transcription factor 4	TCF4
MOL003398	Pratensein	Integrase	pol
MOL003398	Pratensein	Xanthine dehydrogenase/oxidase	XDH
MOL003398	Pratensein	Aldehyde dehydrogenase X, mitochondrial	ALDH1B1
MOL003398	Pratensein	Neuromedin-U receptor 2	NMUR2
MOL003398	Pratensein	Retinal dehydrogenase 2	ALDH1A2
MOL003398	Pratensein	Cytochrome P450 2C8	CYP2C8
MOL003398	Pratensein	Phosphotyrosine protein phosphatase	ptbB
MOL003398	Pratensein	Smoothened homolog	Smo
MOL003398	Pratensein	Multidrug resistance-associated protein 1	ABCC1
MOL003398	Pratensein	Carbonic anhydrase 4	CA4
MOL003398	Pratensein	Serine/threonine-protein kinase Nek6	NEK6
MOL003398	Pratensein	Carbonic anhydrase 7	CA7
MOL003398	Pratensein	Dual specificity tyrosine-phosphorylation-regulated kinase 1A	Dyrk1a
MOL003398	Pratensein	Cytochrome P450 1A1	CYP1A1
MOL003398	Pratensein	Aldo-keto reductase family 1 member B1	AKR1B1
MOL003398	Pratensein	Estrogen receptor beta	ESR2
MOL003398	Pratensein	Tyrosine-protein kinase HCK	HCK
MOL003398	Pratensein	Tubulin beta-2B chain	TUBB2B
MOL003398	Pratensein	ELAV-like protein 1	ELAVL1
MOL003398	Pratensein	DNA polymerase I, thermostable	polA
MOL003398	Pratensein	ATP-dependent molecular chaperone HSP82	HSP82
MOL003398	Pratensein	Arachidonate 15-lipoxygenase	ALOX15
MOL000358	beta-sitosterol	Transthyretin	TTR
MOL000358	beta-sitosterol	Steroid hormone receptor ERR2	ESRRB
MOL000358	beta-sitosterol	Beta-glucuronidase	GUSB
MOL000358	beta-sitosterol	Aldo-keto reductase family 1 member B1	AKR1B1
MOL000358	beta-sitosterol	Estrogen receptor	ESR1
MOL000358	beta-sitosterol	Intestinal-type alkaline phosphatase	ALPI
MOL000358	beta-sitosterol	Toll-like receptor 1	Tlr1
MOL000358	beta-sitosterol	Toll-like receptor 2	Tlr2
MOL000358	beta-sitosterol	Arachidonate 15-lipoxygenase	ALOX15
MOL000358	beta-sitosterol	Estradiol 17-beta-dehydrogenase 2	HSD17B2
MOL000358	beta-sitosterol	G-protein coupled receptor 35	GPR35
MOL000358	beta-sitosterol	Serine/threonine-protein kinase/endoribonuclease IRE1	ERN1
MOL000358	beta-sitosterol	Estradiol 17-beta-dehydrogenase 1	HSD17B1
MOL000358	beta-sitosterol	Progesterone receptor	PGR
MOL000358	beta-sitosterol	Nuclear receptor coactivator 2	NCOA2
MOL000358	beta-sitosterol	Prostaglandin G/H synthase 1	PTGS1
MOL000358	beta-sitosterol	Prostaglandin G/H synthase 2	PTGS2
MOL000358	beta-sitosterol	Heat shock protein HSP 90-alpha	HSP90AA1
MOL000358	beta-sitosterol	Phosphatidylinositol-4,5-bisphosphate 3-kinase catalytic subunit gamma isoform	PIK3CG
MOL000358	beta-sitosterol	Potassium voltage-gated channel subfamily H member 2	KCNH2
MOL000358	beta-sitosterol	cAMP-dependent protein kinase catalytic subunit alpha	PRKACA
MOL000358	beta-sitosterol	D(1A) dopamine receptor	DRD1
MOL000358	beta-sitosterol	Muscarinic acetylcholine receptor M3	CHRM3
MOL000358	beta-sitosterol	Muscarinic acetylcholine receptor M1	CHRM1
MOL000358	beta-sitosterol	Sodium channel protein type 5 subunit alpha	SCN5A
MOL000358	beta-sitosterol	Gamma-aminobutyric-acid receptor subunit alpha-2	GABRA2
MOL000358	beta-sitosterol	Muscarinic acetylcholine receptor M4	CHRM4
MOL000358	beta-sitosterol	cGMP-inhibited 3',5'-cyclic phosphodiesterase A	PDE3A
MOL000358	beta-sitosterol	5-hydroxytryptamine 2A receptor	HTR2A
MOL000358	beta-sitosterol	Gamma-aminobutyric-acid receptor subunit alpha-5	GABRA5
MOL000358	beta-sitosterol	Alpha-1A adrenergic receptor	ADRA1A
MOL000358	beta-sitosterol	Gamma-aminobutyric-acid receptor subunit alpha-3	GABRA3
MOL000358	beta-sitosterol	Muscarinic acetylcholine receptor M2	CHRM2
MOL000358	beta-sitosterol	Alpha-1B adrenergic receptor	ADRA1B
MOL000358	beta-sitosterol	Beta-2 adrenergic receptor	ADRB2
MOL000358	beta-sitosterol	Neuronal acetylcholine receptor subunit alpha-2	CHRNA2
MOL000358	beta-sitosterol	Sodium-dependent serotonin transporter	SLC6A4
MOL000358	beta-sitosterol	Mu-type opioid receptor	OPRM1
MOL000358	beta-sitosterol	Gamma-aminobutyric-acid receptor subunit alpha-1	GABRA1
MOL000358	beta-sitosterol	Neuronal acetylcholine receptor subunit alpha-7	CHRNA7
MOL000358	beta-sitosterol	Cytochrome P450-cam	camC
MOL000358	beta-sitosterol	Apoptosis regulator Bcl-2	BCL2
MOL000358	beta-sitosterol	Apoptosis regulator BAX	BAX
MOL000358	beta-sitosterol	Caspase-9	CASP9
MOL000358	beta-sitosterol	Transcription factor AP-1	JUN
MOL000358	beta-sitosterol	Caspase-3	CASP3
MOL000358	beta-sitosterol	Caspase-8	CASP8
MOL000358	beta-sitosterol	Protein kinase C alpha type	PRKCA
MOL000358	beta-sitosterol	Transforming growth factor beta-1	TGFB1
MOL000358	beta-sitosterol	Serum paraoxonase/arylesterase 1	PON1
MOL000358	beta-sitosterol	Microtubule-associated protein 2	MAP2
MOL000358	beta-sitosterol	Heat shock protein HSP 90-alpha	HSP90AA1
MOL000358	beta-sitosterol	Cell division protein kinase 2	CDK2
MOL000358	beta-sitosterol	Amine oxidase [flavin-containing] B	MAOB
MOL000358	beta-sitosterol	Serine/threonine-protein kinase Chk1	CHEK1
MOL000358	beta-sitosterol	cAMP-dependent protein kinase catalytic subunit alpha	PRKACA
MOL000358	beta-sitosterol	Trypsin-1	PRSS1
MOL000358	beta-sitosterol	Proto-oncogene serine/threonine-protein kinase Pim-1	PIM1
MOL000358	beta-sitosterol	Tubulin alpha-1A chain	TUBA1A
MOL000358	beta-sitosterol	Amine oxidase [flavin-containing] A	MAOA
MOL000358	beta-sitosterol	Carbonic anhydrase 13	CA13
MOL000358	beta-sitosterol	Intestinal-type alkaline phosphatase	Iap
MOL000358	beta-sitosterol	Endoplasmic reticulum aminopeptidase 1	ERAP1
MOL000358	beta-sitosterol	Aldo-keto reductase family 1 member B1	AKR1B1
MOL000358	beta-sitosterol	DNA repair protein complementing XP-G cells	ERCC5

## Sheet: table S3
Table S2 The OA related targets.
Gene Symbol	Description	Category	Gifts	GC Id	Relevance score
COL2A1	Collagen Type II Alpha 1 Chain	Protein Coding	56	GC12M047972	73.808
ACAN	Aggrecan	Protein Coding	53	GC15P123941	65.0028
SMAD3	SMAD Family Member 3	Protein Coding	59	GC15P067063	51.9444
COMP	Cartilage Oligomeric Matrix Protein	Protein Coding	53	GC19M018783	48.6198
MATN3	Matrilin 3	Protein Coding	50	GC02M019992	35.6018
COL9A3	Collagen Type IX Alpha 3 Chain	Protein Coding	49	GC20P062816	31.9593
COL9A1	Collagen Type IX Alpha 1 Chain	Protein Coding	49	GC06M070215	31.2892
MMP13	Matrix Metallopeptidase 13	Protein Coding	57	GC11M102942	31.0951
GDF5	Growth Differentiation Factor 5	Protein Coding	52	GC20M035433	30.5684
COL9A2	Collagen Type IX Alpha 2 Chain	Protein Coding	50	GC01M040300	27.7936
IL1B	Interleukin 1 Beta	Protein Coding	54	GC02M112829	25.9237
ASPN	Asporin	Protein Coding	49	GC09M096536	25.9014
COL11A2	Collagen Type XI Alpha 2 Chain	Protein Coding	50	GC06M033162	24.1238
PTGS2	Prostaglandin-Endoperoxide Synthase 2	Protein Coding	56	GC01M186671	23.7621
COL1A1	Collagen Type I Alpha 1 Chain	Protein Coding	56	GC17M052191	23.3339
IL6	Interleukin 6	Protein Coding	58	GC07P022725	23.0938
TGFB1	Transforming Growth Factor Beta 1	Protein Coding	60	GC19M041301	22.7533
TNF	Tumor Necrosis Factor	Protein Coding	59	GC06P092154	22.3988
SLC26A2	Solute Carrier Family 26 Member 2	Protein Coding	51	GC05P149944	22.0315
MMP3	Matrix Metallopeptidase 3	Protein Coding	57	GC11M102835	21.899
TRPV4	Transient Receptor Potential Cation Channel Subfamily V Member 4	Protein Coding	56	GC12M109783	21.8181
MIR140	MicroRNA 140	RNA Gene	26	GC16P069934	21.0638
TNFRSF11B	TNF Receptor Superfamily Member 11b	Protein Coding	54	GC08M118923	20.395
TRAPPC2	Trafficking Protein Particle Complex Subunit 2	Protein Coding	45	GC0XM013712	20.3277
FRZB	Frizzled Related Protein	Protein Coding	48	GC02M182833	19.9895
FBN1	Fibrillin 1	Protein Coding	53	GC15M048408	19.8919
IL1RN	Interleukin 1 Receptor Antagonist	Protein Coding	57	GC02P123802	19.4477
MMP1	Matrix Metallopeptidase 1	Protein Coding	57	GC11M102810	19.2534
COL11A1	Collagen Type XI Alpha 1 Chain	Protein Coding	50	GC01M102876	18.0214
ADAMTS5	ADAM Metallopeptidase With Thrombospondin Type 1 Motif 5	Protein Coding	52	GC21M026918	17.3586
MMP9	Matrix Metallopeptidase 9	Protein Coding	61	GC20P046008	17.3144
IL17A	Interleukin 17A	Protein Coding	50	GC06P052186	17.0476
AEBP1	AE Binding Protein 1	Protein Coding	48	GC07P044106	16.9685
IL10	Interleukin 10	Protein Coding	55	GC01M206767	16.9073
IL1A	Interleukin 1 Alpha	Protein Coding	52	GC02M112773	16.3331
DDR2	Discoidin Domain Receptor Tyrosine Kinase 2	Protein Coding	59	GC01P162631	16.3304
CXCL8	C-X-C Motif Chemokine Ligand 8	Protein Coding	50	GC04P073740	16.0731
CILP	Cartilage Intermediate Layer Protein	Protein Coding	48	GC15M065194	16.0479
UFSP2	UFM1 Specific Peptidase 2	Protein Coding	45	GC04M185399	15.8959
TNFSF11	TNF Superfamily Member 11	Protein Coding	56	GC13P042562	15.8179
CRP	C-Reactive Protein	Protein Coding	53	GC01M159729	15.7708
TIMP1	TIMP Metallopeptidase Inhibitor 1	Protein Coding	52	GC0XP047711	15.7627
FGFR3	Fibroblast Growth Factor Receptor 3	Protein Coding	63	GC04P001795	15.6507
KIF22	Kinesin Family Member 22	Protein Coding	51	GC16P042735	15.4334
PTPN22	Protein Tyrosine Phosphatase Non-Receptor Type 22	Protein Coding	54	GC01M113813	15.32
ADAMTS4	ADAM Metallopeptidase With Thrombospondin Type 1 Motif 4	Protein Coding	51	GC01M161184	15.1859
SMAD2	SMAD Family Member 2	Protein Coding	59	GC18M047809	14.8976
RUNX2	RUNX Family Transcription Factor 2	Protein Coding	53	GC06P092371	14.8779
COL10A1	Collagen Type X Alpha 1 Chain	Protein Coding	48	GC06M116118	14.7419
CANT1	Calcium Activated Nucleotidase 1	Protein Coding	51	GC17M078992	14.6718
MMP2	Matrix Metallopeptidase 2	Protein Coding	60	GC16P055390	14.5838
SOX9	SRY-Box Transcription Factor 9	Protein Coding	52	GC17P072121	14.4614
IGF1	Insulin Like Growth Factor 1	Protein Coding	55	GC12M102395	14.3577
TGFBR1	Transforming Growth Factor Beta Receptor 1	Protein Coding	61	GC09P099104	14.2513
LRCH1	Leucine Rich Repeats And Calponin Homology Domain Containing 1	Protein Coding	42	GC13P046553	14.0409
BGLAP	Bone Gamma-Carboxyglutamate Protein	Protein Coding	46	GC01P156242	14.0365
MEFV	MEFV Innate Immunity Regulator, Pyrin	Protein Coding	51	GC16M008228	13.6097
CHST3	Carbohydrate Sulfotransferase 3	Protein Coding	51	GC10P071964	13.5928
B3GAT3	Beta-1,3-Glucuronyltransferase 3	Protein Coding	50	GC11M099584	13.5202
OFD1	OFD1 Centriole And Centriolar Satellite Protein	Protein Coding	49	GC0XP013714	13.3983
VDR	Vitamin D Receptor	Protein Coding	56	GC12M047841	13.3732
COL1A2	Collagen Type I Alpha 2 Chain	Protein Coding	54	GC07P094394	13.3449
TNFRSF1A	TNF Receptor Superfamily Member 1A	Protein Coding	57	GC12M006328	13.1666
XYLT1	Xylosyltransferase 1	Protein Coding	49	GC16M017101	13.1291
CHI3L1	Chitinase 3 Like 1	Protein Coding	51	GC01M203148	13.0945
PRG4	Proteoglycan 4	Protein Coding	48	GC01P186296	12.9911
IL1R1	Interleukin 1 Receptor Type 1	Protein Coding	53	GC02P102136	12.9539
BMP2	Bone Morphogenetic Protein 2	Protein Coding	53	GC20P006767	12.7586
DCN	Decorin	Protein Coding	54	GC12M091140	12.7566
MGP	Matrix Gla Protein	Protein Coding	49	GC12M022700	12.7491
TGFBR2	Transforming Growth Factor Beta Receptor 2	Protein Coding	59	GC03P030623	12.7299
CCN6	Cellular Communication Network Factor 6	Protein Coding	48	GC06P112053	12.6353
BMP5	Bone Morphogenetic Protein 5	Protein Coding	49	GC06M055753	12.5698
FBN2	Fibrillin 2	Protein Coding	48	GC05M128257	12.5485
ANKH	ANKH Inorganic Pyrophosphate Transport Regulator	Protein Coding	47	GC05M014739	12.3679
COL5A1	Collagen Type V Alpha 1 Chain	Protein Coding	53	GC09P134641	12.2746
CHRNG	Cholinergic Receptor Nicotinic Gamma Subunit	Protein Coding	48	GC02P232539	12.2447
PTGS1	Prostaglandin-Endoperoxide Synthase 1	Protein Coding	53	GC09P122370	12.1406
MIR146A	MicroRNA 146a	RNA Gene	25	GC05P160485	12.0901
LMX1B	LIM Homeobox Transcription Factor 1 Beta	Protein Coding	51	GC09P126614	11.9879
GLB1	Galactosidase Beta 1	Protein Coding	55	GC03M032963	11.9576
IL2RA	Interleukin 2 Receptor Subunit Alpha	Protein Coding	57	GC10M006010	11.7334
MATN1	Matrilin 1	Protein Coding	48	GC01M030711	11.5539
COL5A2	Collagen Type V Alpha 2 Chain	Protein Coding	51	GC02M189031	11.5464
TGFB3	Transforming Growth Factor Beta 3	Protein Coding	54	GC14M075958	11.5382
PAPSS2	3'-Phosphoadenosine 5'-Phosphosulfate Synthase 2	Protein Coding	51	GC10P087659	11.4378
ADAMTS14	ADAM Metallopeptidase With Thrombospondin Type 1 Motif 14	Protein Coding	46	GC10P070672	11.3465
TNFAIP6	TNF Alpha Induced Protein 6	Protein Coding	47	GC02P151357	11.231
FKBP10	FKBP Prolyl Isomerase 10	Protein Coding	50	GC17P041812	11.0575
ESR1	Estrogen Receptor 1	Protein Coding	61	GC06P151656	11.0381
CTSK	Cathepsin K	Protein Coding	57	GC01M152758	10.6913
IL2RB	Interleukin 2 Receptor Subunit Beta	Protein Coding	56	GC22M061459	10.5628
CD36	CD36 Molecule	Protein Coding	56	GC07P080369	10.5436
STAT4	Signal Transducer And Activator Of Transcription 4	Protein Coding	53	GC02M191029	10.5382
CLEC3B	C-Type Lectin Domain Family 3 Member B	Protein Coding	48	GC03P047587	10.415
MCF2L	MCF.2 Cell Line Derived Transforming Sequence Like	Protein Coding	48	GC13P112894	10.283
PLOD1	Procollagen-Lysine,2-Oxoglutarate 5-Dioxygenase 1	Protein Coding	52	GC01P011934	10.2593
ADIPOQ	Adiponectin, C1Q And Collagen Domain Containing	Protein Coding	52	GC03P186842	10.1565
GJB2	Gap Junction Protein Beta 2	Protein Coding	52	GC13M020187	10.084
LEP	Leptin	Protein Coding	53	GC07P128241	10.0174
ALB	Albumin	Protein Coding	56	GC04P073397	9.96757
HAPLN1	Hyaluronan And Proteoglycan Link Protein 1	Protein Coding	48	GC05M083637	9.78512
CD247	CD247 Molecule	Protein Coding	56	GC01M167399	9.77252
HLA-B	Major Histocompatibility Complex, Class I, B	Protein Coding	52	GC06M071682	9.67866
VEGFA	Vascular Endothelial Growth Factor A	Protein Coding	56	GC06P043770	9.59783
SPP1	Secreted Phosphoprotein 1	Protein Coding	53	GC04P087975	9.5522
SCN9A	Sodium Voltage-Gated Channel Alpha Subunit 9	Protein Coding	55	GC02M166195	9.49362
FLNA	Filamin A	Protein Coding	55	GC0XM154348	9.43517
SLCO2A1	Solute Carrier Organic Anion Transporter Family Member 2A1	Protein Coding	50	GC03M133932	9.40742
IHH	Indian Hedgehog Signaling Molecule	Protein Coding	53	GC02M219054	9.40665
CCL2	C-C Motif Chemokine Ligand 2	Protein Coding	56	GC17P034255	9.37725
MIR155	MicroRNA 155	RNA Gene	23	GC21P025573	9.35145
HOTAIR	HOX Transcript Antisense RNA	RNA Gene	27	GC12M053962	9.24466
ADAM10	ADAM Metallopeptidase Domain 10	Protein Coding	60	GC15M058588	9.19558
HGD	Homogentisate 1,2-Dioxygenase	Protein Coding	50	GC03M120628	9.10799
ENPP1	Ectonucleotide Pyrophosphatase/Phosphodiesterase 1	Protein Coding	56	GC06P131808	9.09062
CLCN7	Chloride Voltage-Gated Channel 7	Protein Coding	52	GC16M001444	9.0658
PTPN2	Protein Tyrosine Phosphatase Non-Receptor Type 2	Protein Coding	54	GC18M027584	8.92686
DYM	Dymeclin	Protein Coding	46	GC18M049041	8.82845
IL18	Interleukin 18	Protein Coding	50	GC11M112143	8.82582
H19	H19 Imprinted Maternally Expressed Transcript	RNA Gene	30	GC11M001995	8.65773
PACERR	PTGS2 Antisense NFKB1 Complex-Mediated Expression Regulator RNA	RNA Gene	16	GC01P186680	8.62952
ANKRD55	Ankyrin Repeat Domain 55	Protein Coding	39	GC05M056099	8.61119
ADAM12	ADAM Metallopeptidase Domain 12	Protein Coding	52	GC10M126012	8.58843
CPT2	Carnitine Palmitoyltransferase 2	Protein Coding	56	GC01P053196	8.56487
PTH1R	Parathyroid Hormone 1 Receptor	Protein Coding	57	GC03P046877	8.31247
NOS2	Nitric Oxide Synthase 2	Protein Coding	56	GC17M027756	8.3124
LIFR	LIF Receptor Subunit Alpha	Protein Coding	53	GC05M038475	8.2616
UCMA	Upper Zone Of Growth Plate And Cartilage Matrix Associated	Protein Coding	39	GC10M013222	8.2458
ERCC6	ERCC Excision Repair 6, Chromatin Remodeling Factor	Protein Coding	52	GC10M049454	8.21759
PHEX	Phosphate Regulating Endopeptidase X-Linked	Protein Coding	50	GC0XP022032	8.19585
TMSB4X	Thymosin Beta 4 X-Linked	Protein Coding	46	GC0XP012975	8.19177
BMP7	Bone Morphogenetic Protein 7	Protein Coding	52	GC20M057168	8.13795
TP53	Tumor Protein P53	Protein Coding	60	GC17M007661	8.03602
MEG3	Maternally Expressed 3	RNA Gene	31	GC14P110892	8.03132
CTSB	Cathepsin B	Protein Coding	59	GC08M011842	7.9818
TLR4	Toll Like Receptor 4	Protein Coding	58	GC09P117704	7.92967
WWP2	WW Domain Containing E3 Ubiquitin Protein Ligase 2	Protein Coding	51	GC16P069796	7.9245
PLOD2	Procollagen-Lysine,2-Oxoglutarate 5-Dioxygenase 2	Protein Coding	52	GC03M146035	7.92059
CALCA	Calcitonin Related Polypeptide Alpha	Protein Coding	50	GC11M014945	7.88862
LRP5	LDL Receptor Related Protein 5	Protein Coding	56	GC11P068298	7.86203
IL4	Interleukin 4	Protein Coding	53	GC05P132673	7.819
GAS5	Growth Arrest Specific 5	RNA Gene	26	GC01M173947	7.78743
COL3A1	Collagen Type III Alpha 1 Chain	Protein Coding	54	GC02P188974	7.67601
EXT1	Exostosin Glycosyltransferase 1	Protein Coding	53	GC08M117798	7.64401
LMNA	Lamin A/C	Protein Coding	56	GC01P156082	7.63467
HFE	Homeostatic Iron Regulator	Protein Coding	52	GC06P026087	7.62034
KCNK15-AS1	KCNK15 And WISP2 Antisense RNA 1	RNA Gene	18	GC20M044694	7.58194
UFC1	Ubiquitin-Fold Modifier Conjugating Enzyme 1	Protein Coding	44	GC01P161152	7.56497
IBSP	Integrin Binding Sialoprotein	Protein Coding	45	GC04P087799	7.44113
CSGALNACT1	Chondroitin Sulfate N-Acetylgalactosaminyltransferase 1	Protein Coding	48	GC08M019404	7.41525
HPGD	15-Hydroxyprostaglandin Dehydrogenase	Protein Coding	53	GC04M174490	7.40046
PCGEM1	PCGEM1 Prostate-Specific Transcript	RNA Gene	21	GC02P192749	7.39952
COL6A3	Collagen Type VI Alpha 3 Chain	Protein Coding	52	GC02M237324	7.30015
PITX1	Paired Like Homeodomain 1	Protein Coding	51	GC05M135027	7.24261
NLRP3	NLR Family Pyrin Domain Containing 3	Protein Coding	55	GC01P247415	7.22223
TGFB2	Transforming Growth Factor Beta 2	Protein Coding	58	GC01P218345	7.21074
FN1	Fibronectin 1	Protein Coding	57	GC02M215360	7.15223
LOC109461476	GDF5 Promoter Region	Functional Element	3	GC20P035437	7.12249
IRF5	Interferon Regulatory Factor 5	Protein Coding	53	GC07P128937	7.11961
ELN	Elastin	Protein Coding	50	GC07P074027	7.08849
ERLIN1	ER Lipid Raft Associated 1	Protein Coding	50	GC10M100150	7.08363
OTULIN	OTU Deubiquitinase With Linear Linkage Specificity	Protein Coding	48	GC05P014667	7.07692
LOC100130744	Uncharacterized LOC100130744	RNA Gene	12	GC05P015187	7.07692
PTHLH	Parathyroid Hormone Like Hormone	Protein Coding	52	GC12M027959	6.99678
ACE	Angiotensin I Converting Enzyme	Protein Coding	59	GC17P063477	6.97264
KCNJ5	Potassium Inwardly Rectifying Channel Subfamily J Member 5	Protein Coding	53	GC11P128891	6.93885
MMP14	Matrix Metallopeptidase 14	Protein Coding	57	GC14P034667	6.87652
COL6A1	Collagen Type VI Alpha 1 Chain	Protein Coding	52	GC21P045981	6.87285
EXT2	Exostosin Glycosyltransferase 2	Protein Coding	51	GC11P044095	6.81835
GJA1	Gap Junction Protein Alpha 1	Protein Coding	57	GC06P121436	6.7841
FMOD	Fibromodulin	Protein Coding	48	GC01M203340	6.7723
BTNL2	Butyrophilin Like 2	Protein Coding	45	GC06M032393	6.7477
IFNG	Interferon Gamma	Protein Coding	57	GC12M068154	6.7457
HMGB1	High Mobility Group Box 1	Protein Coding	54	GC13M030456	6.7275
COG5	Component Of Oligomeric Golgi Complex 5	Protein Coding	46	GC07M107201	6.69646
CCL5	C-C Motif Chemokine Ligand 5	Protein Coding	51	GC17M035871	6.68776
FKBP14	FKBP Prolyl Isomerase 14	Protein Coding	47	GC07M030760	6.67185
MMP8	Matrix Metallopeptidase 8	Protein Coding	55	GC11M102712	6.63433
HLA-DRB1	Major Histocompatibility Complex, Class II, DR Beta 1	Protein Coding	53	GC06M071772	6.63342
F2	Coagulation Factor II, Thrombin	Protein Coding	56	GC11P046720	6.62364
TLR2	Toll Like Receptor 2	Protein Coding	59	GC04P153684	6.61159
KCTD13	Potassium Channel Tetramerization Domain Containing 13	Protein Coding	42	GC16M029905	6.60288
PMS2P2	PMS1 Homolog 2, Mismatch Repair System Component Pseudogene 2	Pseudogene	23	GC07M075343	6.60288
TIMP2	TIMP Metallopeptidase Inhibitor 2	Protein Coding	48	GC17M078852	6.60008
RETN	Resistin	Protein Coding	49	GC19P007669	6.50418
LOXL3	Lysyl Oxidase Like 3	Protein Coding	48	GC02M074532	6.48516
DDRGK1	DDRGK Domain Containing 1	Protein Coding	44	GC20M003398	6.45056
B3GALT6	Beta-1,3-Galactosyltransferase 6	Protein Coding	46	GC01P001232	6.42001
MIR132	MicroRNA 132	RNA Gene	24	GC17M002049	6.41973
HLA-C	Major Histocompatibility Complex, Class I, C	Protein Coding	51	GC06M071681	6.41205
SMAD4	SMAD Family Member 4	Protein Coding	59	GC18P051028	6.30662
IL17F	Interleukin 17F	Protein Coding	50	GC06M072074	6.29258
GALNS	Galactosamine (N-Acetyl)-6-Sulfatase	Protein Coding	54	GC16M088813	6.29059
TNFRSF1B	TNF Receptor Superfamily Member 1B	Protein Coding	56	GC01P012301	6.28937
PPARG	Peroxisome Proliferator Activated Receptor Gamma	Protein Coding	60	GC03P012287	6.28162
PLEC	Plectin	Protein Coding	50	GC08M144275	6.28065
ALPL	Alkaline Phosphatase, Biomineralization Associated	Protein Coding	58	GC01P021508	6.274
DSPP	Dentin Sialophosphoprotein	Protein Coding	45	GC04P087608	6.17666
PLAU	Plasminogen Activator, Urokinase	Protein Coding	59	GC10P073909	6.13798
ACP5	Acid Phosphatase 5, Tartrate Resistant	Protein Coding	53	GC19M011574	6.13725
B2M	Beta-2-Microglobulin	Protein Coding	56	GC15P044711	6.13332
TBX4	T-Box Transcription Factor 4	Protein Coding	47	GC17P063527	6.12281
HYAL1	Hyaluronidase 1	Protein Coding	53	GC03M050299	6.11397
HLA-DQB1	Major Histocompatibility Complex, Class II, DQ Beta 1	Protein Coding	48	GC06M071781	6.09783
HIF1A	Hypoxia Inducible Factor 1 Subunit Alpha	Protein Coding	54	GC14P061695	6.08492
IL6ST	Interleukin 6 Cytokine Family Signal Transducer	Protein Coding	56	GC05M055935	6.08353
SOST	Sclerostin	Protein Coding	51	GC17M043753	6.03525
CD44	CD44 Molecule (Indian Blood Group)	Protein Coding	55	GC11P035139	6.02549
ICAM1	Intercellular Adhesion Molecule 1	Protein Coding	57	GC19P010749	5.97236
MYH7	Myosin Heavy Chain 7	Protein Coding	53	GC14M023412	5.93328
BAG3	BAG Cochaperone 3	Protein Coding	49	GC10P119651	5.90423
CASR	Calcium Sensing Receptor	Protein Coding	57	GC03P122183	5.88501
SIK3	SIK Family Kinase 3	Protein Coding	48	GC11M116843	5.86066
IL15	Interleukin 15	Protein Coding	49	GC04P141636	5.85754
PSTPIP1	Proline-Serine-Threonine Phosphatase Interacting Protein 1	Protein Coding	50	GC15P076993	5.84934
ERLIN2	ER Lipid Raft Associated 2	Protein Coding	49	GC08P037736	5.83699
SPG11	SPG11 Vesicle Trafficking Associated, Spatacsin	Protein Coding	47	GC15M044562	5.80984
LOC101448202	Uncharacterized LOC101448202	RNA Gene	11	GC09M134819	5.79286
SLC39A8	Solute Carrier Family 39 Member 8	Protein Coding	52	GC04M102252	5.7834
MIR150	MicroRNA 150	RNA Gene	24	GC19M049500	5.77132
SLC22A4	Solute Carrier Family 22 Member 4	Protein Coding	52	GC05P132294	5.76899
FAS	Fas Cell Surface Death Receptor	Protein Coding	57	GC10P094616	5.76154
TLR1	Toll Like Receptor 1	Protein Coding	55	GC04M038793	5.76086
SIRT1	Sirtuin 1	Protein Coding	56	GC10P067884	5.70471
EFEMP2	EGF Containing Fibulin Extracellular Matrix Protein 2	Protein Coding	51	GC11M099735	5.69366
NGF	Nerve Growth Factor	Protein Coding	58	GC01M115285	5.67353
PTH	Parathyroid Hormone	Protein Coding	52	GC11M013492	5.66241
CXCL12	C-X-C Motif Chemokine Ligand 12	Protein Coding	51	GC10M044370	5.66039
IL1RAPL2	Interleukin 1 Receptor Accessory Protein Like 2	Protein Coding	46	GC0XP104566	5.64664
SFRP4	Secreted Frizzled Related Protein 4	Protein Coding	51	GC07M037912	5.61755
FLG	Filaggrin	Protein Coding	47	GC01M152828	5.59907
SERPINA3	Serpin Family A Member 3	Protein Coding	50	GC14P094612	5.59345
EZH2	Enhancer Of Zeste 2 Polycomb Repressive Complex 2 Subunit	Protein Coding	60	GC07M148807	5.56738
DKK1	Dickkopf WNT Signaling Pathway Inhibitor 1	Protein Coding	51	GC10P052314	5.56725
CCL3	C-C Motif Chemokine Ligand 3	Protein Coding	46	GC17M036088	5.56296
SYK	Spleen Associated Tyrosine Kinase	Protein Coding	56	GC09P092704	5.55857
SMAD6	SMAD Family Member 6	Protein Coding	53	GC15P066702	5.54875
PEPD	Peptidase D	Protein Coding	52	GC19M033386	5.54763
FGF2	Fibroblast Growth Factor 2	Protein Coding	52	GC04P122826	5.5415
CIITA	Class II Major Histocompatibility Complex Transactivator	Protein Coding	51	GC16P013730	5.54089
CD244	CD244 Molecule	Protein Coding	50	GC01M160830	5.54089
NFKBIL1	NFKB Inhibitor Like 1	Protein Coding	43	GC06P092151	5.54089
ADAMTSL1	ADAMTS Like 1	Protein Coding	49	GC09P017906	5.5382
IL13	Interleukin 13	Protein Coding	50	GC05P132656	5.52714
IRF6	Interferon Regulatory Factor 6	Protein Coding	50	GC01M209785	5.52432
TRIP11	Thyroid Hormone Receptor Interactor 11	Protein Coding	49	GC14M091965	5.51804
LBR	Lamin B Receptor	Protein Coding	54	GC01M225401	5.5148
TGFA	Transforming Growth Factor Alpha	Protein Coding	53	GC02M070447	5.49903
PLA2G4A	Phospholipase A2 Group IVA	Protein Coding	55	GC01P186798	5.46662
NAMPT	Nicotinamide Phosphoribosyltransferase	Protein Coding	55	GC07M106248	5.45406
OSM	Oncostatin M	Protein Coding	50	GC22M030262	5.44236
ESR2	Estrogen Receptor 2	Protein Coding	56	GC14M064084	5.43699
F9	Coagulation Factor IX	Protein Coding	54	GC0XP139530	5.43349
EMD	Emerin	Protein Coding	52	GC0XP154379	5.399
DSP	Desmoplakin	Protein Coding	57	GC06P007541	5.39211
LTBP2	Latent Transforming Growth Factor Beta Binding Protein 2	Protein Coding	51	GC14M074498	5.3811
ARID1B	AT-Rich Interaction Domain 1B	Protein Coding	52	GC06P156777	5.37319
COMT	Catechol-O-Methyltransferase	Protein Coding	59	GC22P019941	5.36935
IL2	Interleukin 2	Protein Coding	53	GC04M122451	5.3651
BMP6	Bone Morphogenetic Protein 6	Protein Coding	50	GC06P007726	5.35705
COL6A4P1	Collagen Type VI Alpha 4 Pseudogene 1	Pseudogene	15	GC03M015151	5.35243
NLRP1	NLR Family Pyrin Domain Containing 1	Protein Coding	50	GC17M005499	5.34404
CFL2	Cofilin 2	Protein Coding	51	GC14M034706	5.34173
VCAM1	Vascular Cell Adhesion Molecule 1	Protein Coding	52	GC01P100719	5.32041
CTNNB1	Catenin Beta 1	Protein Coding	60	GC03P041194	5.30346
NFKB1	Nuclear Factor Kappa B Subunit 1	Protein Coding	60	GC04P102501	5.29039
ASAH1	N-Acylsphingosine Amidohydrolase 1	Protein Coding	56	GC08M018055	5.27842
TTR	Transthyretin	Protein Coding	55	GC18P031557	5.27652
SLC2A10	Solute Carrier Family 2 Member 10	Protein Coding	50	GC20P046709	5.26157
ALOX5	Arachidonate 5-Lipoxygenase	Protein Coding	54	GC10P045374	5.25561
TYR	Tyrosinase	Protein Coding	55	GC11P089177	5.24815
F10	Coagulation Factor X	Protein Coding	57	GC13P113122	5.24639
RELN	Reelin	Protein Coding	51	GC07M103471	5.1953
MAPK1	Mitogen-Activated Protein Kinase 1	Protein Coding	59	GC22M021759	5.18237
EFEMP1	EGF Containing Fibulin Extracellular Matrix Protein 1	Protein Coding	52	GC02M055865	5.16987
B4GALT7	Beta-1,4-Galactosyltransferase 7	Protein Coding	48	GC05P177600	5.16544
GHR	Growth Hormone Receptor	Protein Coding	53	GC05P042429	5.15992
LTBP1	Latent Transforming Growth Factor Beta Binding Protein 1	Protein Coding	52	GC02P032946	5.12004
DSG1	Desmoglein 1	Protein Coding	49	GC18P031318	5.11921
TRPV1	Transient Receptor Potential Cation Channel Subfamily V Member 1	Protein Coding	55	GC17M003565	5.11505
TRPS1	Transcriptional Repressor GATA Binding 1	Protein Coding	51	GC08M115408	5.10849
TRIM2	Tripartite Motif Containing 2	Protein Coding	48	GC04P153152	5.08614
GBA1	Glucosylceramidase Beta 1	Protein Coding	55	GC01M155375	5.03895
SERPINE1	Serpin Family E Member 1	Protein Coding	57	GC07P101127	5.02057
OPRM1	Opioid Receptor Mu 1	Protein Coding	55	GC06P154123	5.01407
CCN2	Cellular Communication Network Factor 2	Protein Coding	53	GC06M131948	5.01319
FTO	FTO Alpha-Ketoglutarate Dependent Dioxygenase	Protein Coding	53	GC16P053873	4.98923
GNPTAB	N-Acetylglucosamine-1-Phosphate Transferase Subunits Alpha And Beta	Protein Coding	49	GC12M101745	4.96005
TLR9	Toll Like Receptor 9	Protein Coding	53	GC03M052222	4.92982
MIF	Macrophage Migration Inhibitory Factor	Protein Coding	55	GC22P023894	4.91222
AGER	Advanced Glycosylation End-Product Specific Receptor	Protein Coding	53	GC06M032180	4.90912
KL	Klotho	Protein Coding	54	GC13P033016	4.90357
S100A9	S100 Calcium Binding Protein A9	Protein Coding	50	GC01P153357	4.89598
SOD1	Superoxide Dismutase 1	Protein Coding	60	GC21P031659	4.8775
MAPK14	Mitogen-Activated Protein Kinase 14	Protein Coding	58	GC06P092286	4.84753
HSPD1	Heat Shock Protein Family D (Hsp60) Member 1	Protein Coding	55	GC02M197486	4.82924
IGFBP3	Insulin Like Growth Factor Binding Protein 3	Protein Coding	54	GC07M045912	4.80227
LTA	Lymphotoxin Alpha	Protein Coding	49	GC06P092152	4.78211
HSPG2	Heparan Sulfate Proteoglycan 2	Protein Coding	54	GC01M021822	4.77622
SLC39A13	Solute Carrier Family 39 Member 13	Protein Coding	49	GC11P047407	4.77144
GFPT1	Glutamine--Fructose-6-Phosphate Transaminase 1	Protein Coding	53	GC02M069283	4.76453
GNL3	G Protein Nucleolar 3	Protein Coding	49	GC03P052681	4.75845
VCP	Valosin Containing Protein	Protein Coding	57	GC09M035056	4.75816
IL7	Interleukin 7	Protein Coding	50	GC08M078689	4.73514
GRIN2B	Glutamate Ionotropic Receptor NMDA Type Subunit 2B	Protein Coding	59	GC12M013437	4.72355
CXCL1	C-X-C Motif Chemokine Ligand 1	Protein Coding	50	GC04P073869	4.70656
CSF1	Colony Stimulating Factor 1	Protein Coding	51	GC01P109911	4.70642
AKT1	AKT Serine/Threonine Kinase 1	Protein Coding	61	GC14M104769	4.68735
ATP7A	ATPase Copper Transporting Alpha	Protein Coding	52	GC0XP078031	4.6508
ENG	Endoglin	Protein Coding	55	GC09M127815	4.64239
S100A8	S100 Calcium Binding Protein A8	Protein Coding	48	GC01M153391	4.62503
ACTA2	Actin Alpha 2, Smooth Muscle	Protein Coding	53	GC10M088935	4.62052
MIR29A	MicroRNA 29a	RNA Gene	24	GC07M130876	4.61705
DMP1	Dentin Matrix Acidic Phosphoprotein 1	Protein Coding	51	GC04P087650	4.60722
TNFRSF11A	TNF Receptor Superfamily Member 11a	Protein Coding	54	GC18P062325	4.60378
BDNF	Brain Derived Neurotrophic Factor	Protein Coding	56	GC11M027654	4.58913
MIA3	MIA SH3 Domain ER Export Factor 3	Protein Coding	46	GC01P222618	4.58823
CALM1	Calmodulin 1	Protein Coding	52	GC14P090396	4.57454
SUPT3H	SPT3 Homolog, SAGA And STAGA Complex Component	Protein Coding	45	GC06M072001	4.57084
MYLK	Myosin Light Chain Kinase	Protein Coding	57	GC03M123610	4.51299
GNAS	GNAS Complex Locus	Protein Coding	56	GC20P058839	4.5023
FBLN5	Fibulin 5	Protein Coding	54	GC14M091869	4.48471
WDR35-DT	WDR35 Divergent Transcript	RNA Gene	17	GC02P019989	4.4749
COL27A1	Collagen Type XXVII Alpha 1 Chain	Protein Coding	47	GC09P119582	4.45131
HTRA1	HtrA Serine Peptidase 1	Protein Coding	52	GC10P122461	4.44488
F8	Coagulation Factor VIII	Protein Coding	54	GC0XM154835	4.44301
TRAPPC11	Trafficking Protein Particle Complex Subunit 11	Protein Coding	43	GC04P183659	4.4407
ELANE	Elastase, Neutrophil Expressed	Protein Coding	58	GC19P003656	4.43592
RELA	RELA Proto-Oncogene, NF-KB Subunit	Protein Coding	59	GC11M065653	4.43001
IDUA	Alpha-L-Iduronidase	Protein Coding	52	GC04P000986	4.42477
MFN2	Mitofusin 2	Protein Coding	54	GC01P011980	4.40916
CYP27B1	Cytochrome P450 Family 27 Subfamily B Member 1	Protein Coding	52	GC12M057790	4.40132
PTGES	Prostaglandin E Synthase	Protein Coding	48	GC09M129738	4.3998
CRTAP	Cartilage Associated Protein	Protein Coding	50	GC03P033113	4.3779
IL23A	Interleukin 23 Subunit Alpha	Protein Coding	46	GC12P057557	4.36757
IL18R1	Interleukin 18 Receptor 1	Protein Coding	50	GC02P102311	4.34571
UBA1	Ubiquitin Like Modifier Activating Enzyme 1	Protein Coding	56	GC0XP047190	4.34518
MTHFR	Methylenetetrahydrofolate Reductase	Protein Coding	54	GC01M011785	4.33777
MYH11	Myosin Heavy Chain 11	Protein Coding	52	GC16M015921	4.33702
CCR6	C-C Motif Chemokine Receptor 6	Protein Coding	51	GC06P167111	4.33278
THBS1	Thrombospondin 1	Protein Coding	52	GC15P039581	4.32148
PIK3CA	Phosphatidylinositol-4,5-Bisphosphate 3-Kinase Catalytic Subunit Alpha	Protein Coding	59	GC03P179148	4.31263
CASP1	Caspase 1	Protein Coding	56	GC11M105025	4.30468
SERPINH1	Serpin Family H Member 1	Protein Coding	53	GC11P075562	4.30363
RAB33B	RAB33B, Member RAS Oncogene Family	Protein Coding	47	GC04P139439	4.30219
PTEN	Phosphatase And Tensin Homolog	Protein Coding	59	GC10P094594	4.2932
IL6R	Interleukin 6 Receptor	Protein Coding	57	GC01P154405	4.28927
CENPP	Centromere Protein P	Protein Coding	42	GC09P092325	4.28763
FASLG	Fas Ligand	Protein Coding	55	GC01P172628	4.28614
FOXP3	Forkhead Box P3	Protein Coding	53	GC0XM049250	4.2834
ABCC9	ATP Binding Cassette Subfamily C Member 9	Protein Coding	52	GC12M021797	4.25577
S100A12	S100 Calcium Binding Protein A12	Protein Coding	44	GC01M153373	4.24391
CASP3	Caspase 3	Protein Coding	57	GC04M184627	4.24304
GBA2	Glucosylceramidase Beta 2	Protein Coding	47	GC09M035736	4.229
POMC	Proopiomelanocortin	Protein Coding	55	GC02M025160	4.22595
GNA11	G Protein Subunit Alpha 11	Protein Coding	54	GC19P003094	4.22115
C1S	Complement C1s	Protein Coding	54	GC12P023568	4.21573
SHOX	Short Stature Homeobox	Protein Coding	45	GC0XP000624	4.20928
COG4	Component Of Oligomeric Golgi Complex 4	Protein Coding	47	GC16M071083	4.20717
TIMP3	TIMP Metallopeptidase Inhibitor 3	Protein Coding	50	GC22P044970	4.20501
MPO	Myeloperoxidase	Protein Coding	59	GC17M058269	4.19561
BANF1	BAF Nuclear Assembly Factor 1	Protein Coding	49	GC11P066002	4.1894
PLAUR	Plasminogen Activator, Urokinase Receptor	Protein Coding	52	GC19M043646	4.17052
HGF	Hepatocyte Growth Factor	Protein Coding	58	GC07M081699	4.16602
SDHA	Succinate Dehydrogenase Complex Flavoprotein Subunit A	Protein Coding	54	GC05P000220	4.15977
TRAPPC2L	Trafficking Protein Particle Complex Subunit 2L	Protein Coding	43	GC16P088856	4.15933
CCL4	C-C Motif Chemokine Ligand 4	Protein Coding	47	GC17P036103	4.14898
IL23R	Interleukin 23 Receptor	Protein Coding	52	GC01P067138	4.1346
SOD2	Superoxide Dismutase 2	Protein Coding	53	GC06M159669	4.12341
JUN	Jun Proto-Oncogene, AP-1 Transcription Factor Subunit	Protein Coding	55	GC01M058780	4.10741
LPAR1	Lysophosphatidic Acid Receptor 1	Protein Coding	53	GC09M110873	4.10398
NR2E3	Nuclear Receptor Subfamily 2 Group E Member 3	Protein Coding	48	GC15P071792	4.09848
NCOR2	Nuclear Receptor Corepressor 2	Protein Coding	50	GC12M124324	4.09703
FOS	Fos Proto-Oncogene, AP-1 Transcription Factor Subunit	Protein Coding	57	GC14P075278	4.09571
PON1	Paraoxonase 1	Protein Coding	55	GC07M095297	4.08911
TREX1	Three Prime Repair Exonuclease 1	Protein Coding	49	GC03P049976	4.08662
TNC	Tenascin C	Protein Coding	56	GC09M115019	4.07765
F2RL1	F2R Like Trypsin Receptor 1	Protein Coding	51	GC05P076818	4.07064
CXCR4	C-X-C Motif Chemokine Receptor 4	Protein Coding	59	GC02M136114	4.03359
SQSTM1	Sequestosome 1	Protein Coding	55	GC05P179806	4.02044
BCL2	BCL2 Apoptosis Regulator	Protein Coding	57	GC18M063123	4.01681
CCL18	C-C Motif Chemokine Ligand 18	Protein Coding	42	GC17P036064	4.01588
KRT86	Keratin 86	Protein Coding	45	GC12P052249	4.01487
CAT	Catalase	Protein Coding	58	GC11P034460	4.01369
CD68	CD68 Molecule	Protein Coding	47	GC17P007579	4.00206
APOA1	Apolipoprotein A1	Protein Coding	57	GC11M116835	3.99893
MAP2K1	Mitogen-Activated Protein Kinase Kinase 1	Protein Coding	60	GC15P066386	3.99637
RET	Ret Proto-Oncogene	Protein Coding	61	GC10P043237	3.99191
TENT5A	Terminal Nucleotidyltransferase 5A	Protein Coding	43	GC06M081498	3.98685
DOT1L	DOT1 Like Histone Lysine Methyltransferase	Protein Coding	52	GC19P003774	3.96444
ATP7B	ATPase Copper Transporting Beta	Protein Coding	54	GC13M051930	3.96025
TRAF6	TNF Receptor Associated Factor 6	Protein Coding	52	GC11M036467	3.95771
BGN	Biglycan	Protein Coding	51	GC0XP153494	3.95514
BSG	Basigin (Ok Blood Group)	Protein Coding	51	GC19P000571	3.94683
MAPK8	Mitogen-Activated Protein Kinase 8	Protein Coding	57	GC10P048306	3.94656
BMP1	Bone Morphogenetic Protein 1	Protein Coding	55	GC08P022164	3.94065
CHST11	Carbohydrate Sulfotransferase 11	Protein Coding	50	GC12P104455	3.93419
SOX5	SRY-Box Transcription Factor 5	Protein Coding	52	GC12M023529	3.93417
CRH	Corticotropin Releasing Hormone	Protein Coding	50	GC08M066176	3.91481
F5	Coagulation Factor V	Protein Coding	53	GC01M169511	3.90403
F3	Coagulation Factor III, Tissue Factor	Protein Coding	52	GC01M094610	3.90085
MAP3K7	Mitogen-Activated Protein Kinase Kinase Kinase 7	Protein Coding	57	GC06M090513	3.89358
MCOLN1	Mucolipin TRP Cation Channel 1	Protein Coding	49	GC19P007523	3.89315
IL9	Interleukin 9	Protein Coding	50	GC05M135891	3.88378
P3H1	Prolyl 3-Hydroxylase 1	Protein Coding	48	GC01M042746	3.88147
PLS3	Plastin 3	Protein Coding	49	GC0XP115560	3.87771
IL21	Interleukin 21	Protein Coding	51	GC04M122612	3.86276
CD40	CD40 Molecule	Protein Coding	57	GC20P046118	3.84481
IGF2	Insulin Like Growth Factor 2	Protein Coding	55	GC11M004506	3.8351
ALDH1A2	Aldehyde Dehydrogenase 1 Family Member A2	Protein Coding	55	GC15M121963	3.82706
MIR34A	MicroRNA 34a	RNA Gene	25	GC01M009154	3.82471
GUSB	Glucuronidase Beta	Protein Coding	54	GC07M065960	3.82369
EPAS1	Endothelial PAS Domain Protein 1	Protein Coding	57	GC02P046293	3.81884
NT5E	5'-Nucleotidase Ecto	Protein Coding	59	GC06P085449	3.81555
AR	Androgen Receptor	Protein Coding	59	GC0XP067544	3.81004
CX3CL1	C-X3-C Motif Chemokine Ligand 1	Protein Coding	52	GC16P057372	3.80272
FGF23	Fibroblast Growth Factor 23	Protein Coding	52	GC12M004368	3.80107
PARD3B	Par-3 Family Cell Polarity Regulator Beta	Protein Coding	43	GC02P204545	3.79823
IL16	Interleukin 16	Protein Coding	48	GC15P081159	3.78188
ADAMTS9	ADAM Metallopeptidase With Thrombospondin Type 1 Motif 9	Protein Coding	46	GC03M064501	3.78146
LEPR	Leptin Receptor	Protein Coding	57	GC01P065421	3.77884
SERPINC1	Serpin Family C Member 1	Protein Coding	56	GC01M174653	3.77559
ITGAM	Integrin Subunit Alpha M	Protein Coding	55	GC16P042850	3.76756
FGFR1	Fibroblast Growth Factor Receptor 1	Protein Coding	63	GC08M038400	3.75493
FGF18	Fibroblast Growth Factor 18	Protein Coding	48	GC05P171419	3.75268
RHOB	Ras Homolog Family Member B	Protein Coding	51	GC02P020447	3.74285
GLIS3	GLIS Family Zinc Finger 3	Protein Coding	44	GC09M003816	3.72692
NF1	Neurofibromin 1	Protein Coding	54	GC17P031094	3.72586
VIP	Vasoactive Intestinal Peptide	Protein Coding	51	GC06P152750	3.69896
SERPINA1	Serpin Family A Member 1	Protein Coding	56	GC14M094376	3.69618
NME8	NME/NM23 Family Member 8	Protein Coding	48	GC07P037889	3.68885
HLA-DQA2	Major Histocompatibility Complex, Class II, DQ Alpha 2	Protein Coding	43	GC06P032741	3.67505
MSTN	Myostatin	Protein Coding	54	GC02M190055	3.65874
IL5	Interleukin 5	Protein Coding	52	GC05M132541	3.65501
SPG7	SPG7 Matrix AAA Peptidase Subunit, Paraplegin	Protein Coding	51	GC16P091579	3.65499
CTSC	Cathepsin C	Protein Coding	54	GC11M100229	3.65264
GSR	Glutathione-Disulfide Reductase	Protein Coding	56	GC08M030678	3.65066
NOTCH1	Notch Receptor 1	Protein Coding	60	GC09M137729	3.64448
ITLN1	Intelectin 1	Protein Coding	46	GC01M160876	3.63417
LOX	Lysyl Oxidase	Protein Coding	54	GC05M122063	3.62379
LRP6	LDL Receptor Related Protein 6	Protein Coding	55	GC12M022658	3.60928
CCN4	Cellular Communication Network Factor 4	Protein Coding	46	GC08P133192	3.59676
UQCC1	Ubiquinol-Cytochrome C Reductase Complex Assembly Factor 1	Protein Coding	43	GC20M035302	3.59537
MAN2B1	Mannosidase Alpha Class 2B Member 1	Protein Coding	52	GC19M013726	3.57657
CYP19A1	Cytochrome P450 Family 19 Subfamily A Member 1	Protein Coding	55	GC15M051208	3.56994
DNMT3A	DNA Methyltransferase 3 Alpha	Protein Coding	57	GC02M025228	3.56794
EDN1	Endothelin 1	Protein Coding	55	GC06P012256	3.55245
POLG	DNA Polymerase Gamma, Catalytic Subunit	Protein Coding	53	GC15M122742	3.54704
IL11	Interleukin 11	Protein Coding	47	GC19M055364	3.53925
LIF	LIF Interleukin 6 Family Cytokine	Protein Coding	50	GC22M030240	3.5388
ADAMTS3	ADAM Metallopeptidase With Thrombospondin Type 1 Motif 3	Protein Coding	47	GC04M072280	3.52975
OPTC	Opticin	Protein Coding	46	GC01P203494	3.52668
GPR22	G Protein-Coupled Receptor 22	Protein Coding	41	GC07P107470	3.522
LGALS3	Galectin 3	Protein Coding	52	GC14P055124	3.52174
ADAM17	ADAM Metallopeptidase Domain 17	Protein Coding	58	GC02M009488	3.49397
MIR130A	MicroRNA 130a	RNA Gene	24	GC11P057641	3.47838
OCRL	OCRL Inositol Polyphosphate-5-Phosphatase	Protein Coding	51	GC0XP129539	3.47507
IL4R	Interleukin 4 Receptor	Protein Coding	55	GC16P042490	3.46944
CCND1	Cyclin D1	Protein Coding	60	GC11P069641	3.45256
TGM2	Transglutaminase 2	Protein Coding	54	GC20M038127	3.44913
HP	Haptoglobin	Protein Coding	52	GC16P072372	3.44365
HDAC4	Histone Deacetylase 4	Protein Coding	59	GC02M239048	3.42279
TAC1	Tachykinin Precursor 1	Protein Coding	48	GC07P097731	3.41963
LTBP4	Latent Transforming Growth Factor Beta Binding Protein 4	Protein Coding	50	GC19P040592	3.39617
SOCS1	Suppressor Of Cytokine Signaling 1	Protein Coding	52	GC16M012467	3.38342
P4HTM	Prolyl 4-Hydroxylase, Transmembrane	Protein Coding	45	GC03P049992	3.37543
FGFR2	Fibroblast Growth Factor Receptor 2	Protein Coding	63	GC10M121478	3.36913
MIR145	MicroRNA 145	RNA Gene	26	GC05P149430	3.35966
COX5A	Cytochrome C Oxidase Subunit 5A	Protein Coding	50	GC15M074919	3.35608
HSPA5	Heat Shock Protein Family A (Hsp70) Member 5	Protein Coding	55	GC09M125234	3.35581
RB1	RB Transcriptional Corepressor 1	Protein Coding	55	GC13P048303	3.35338
PLAT	Plasminogen Activator, Tissue Type	Protein Coding	57	GC08M042174	3.35302
MIA2	MIA SH3 Domain ER Export Factor 2	Protein Coding	46	GC14P039230	3.33307
DNMT1	DNA Methyltransferase 1	Protein Coding	59	GC19M010133	3.33292
RRM2B	Ribonucleotide Reductase Regulatory TP53 Inducible Subunit M2B	Protein Coding	56	GC08M102204	3.33034
WNT5A	Wnt Family Member 5A	Protein Coding	56	GC03M055465	3.32337
LTBP3	Latent Transforming Growth Factor Beta Binding Protein 3	Protein Coding	51	GC11M065538	3.31664
CXCL10	C-X-C Motif Chemokine Ligand 10	Protein Coding	51	GC04M076021	3.31326
IL10RA	Interleukin 10 Receptor Subunit Alpha	Protein Coding	53	GC11P117987	3.30994
TLR3	Toll Like Receptor 3	Protein Coding	58	GC04P186059	3.29175
RIPK4	Receptor Interacting Serine/Threonine Kinase 4	Protein Coding	49	GC21M041739	3.2883
CHST14	Carbohydrate Sulfotransferase 14	Protein Coding	48	GC15P040470	3.27996
CHUK	Component Of Inhibitor Of Nuclear Factor Kappa B Kinase Complex	Protein Coding	58	GC10M100202	3.27471
CSF2	Colony Stimulating Factor 2	Protein Coding	51	GC05P132073	3.27014
CCL20	C-C Motif Chemokine Ligand 20	Protein Coding	49	GC02P227846	3.26783
PLOD3	Procollagen-Lysine,2-Oxoglutarate 5-Dioxygenase 3	Protein Coding	53	GC07M101205	3.26744
THRA	Thyroid Hormone Receptor Alpha	Protein Coding	55	GC17P040058	3.26438
TMED2	Transmembrane P24 Trafficking Protein 2	Protein Coding	43	GC12P123584	3.25051
DUS4L	Dihydrouridine Synthase 4 Like	Protein Coding	43	GC07P107563	3.24553
ZMPSTE24	Zinc Metallopeptidase STE24	Protein Coding	48	GC01P040258	3.23833
BAX	BCL2 Associated X, Apoptosis Regulator	Protein Coding	57	GC19P048954	3.23755
APOB	Apolipoprotein B	Protein Coding	53	GC02M020956	3.22389
SCARB2	Scavenger Receptor Class B Member 2	Protein Coding	53	GC04M076158	3.21894
RARRES2	Retinoic Acid Receptor Responder 2	Protein Coding	46	GC07M150333	3.20483
CCND2	Cyclin D2	Protein Coding	55	GC12P023493	3.18916
LAMA5	Laminin Subunit Alpha 5	Protein Coding	50	GC20M062307	3.18829
TACR1	Tachykinin Receptor 1	Protein Coding	51	GC02M075203	3.18739
VIM	Vimentin	Protein Coding	57	GC10P017227	3.18719
BDKRB2	Bradykinin Receptor B2	Protein Coding	52	GC14P096205	3.18348
BMP4	Bone Morphogenetic Protein 4	Protein Coding	55	GC14M053949	3.18281
WNT1	Wnt Family Member 1	Protein Coding	52	GC12P049566	3.18278
IL34	Interleukin 34	Protein Coding	46	GC16P072313	3.17716
HAS1	Hyaluronan Synthase 1	Protein Coding	44	GC19M071024	3.172
CSGALNACT2	Chondroitin Sulfate N-Acetylgalactosaminyltransferase 2	Protein Coding	47	GC10P043138	3.16905
NAGLU	N-Acetyl-Alpha-Glucosaminidase	Protein Coding	49	GC17P061991	3.14986
MIR199A1	MicroRNA 199a-1	RNA Gene	22	GC19M010817	3.13773
CDKN1A	Cyclin Dependent Kinase Inhibitor 1A	Protein Coding	55	GC06P092294	3.13592
NR1D1	Nuclear Receptor Subfamily 1 Group D Member 1	Protein Coding	53	GC17M040092	3.13494
DCSTAMP	Dendrocyte Expressed Seven Transmembrane Protein	Protein Coding	44	GC08P104339	3.13056
P4HB	Prolyl 4-Hydroxylase Subunit Beta	Protein Coding	56	GC17M081843	3.12624
MBTPS2	Membrane Bound Transcription Factor Peptidase, Site 2	Protein Coding	50	GC0XP021839	3.12215
ZNF687	Zinc Finger Protein 687	Protein Coding	44	GC01P151281	3.11183
TRPV6	Transient Receptor Potential Cation Channel Subfamily V Member 6	Protein Coding	54	GC07M142871	3.11132
SLC40A1	Solute Carrier Family 40 Member 1	Protein Coding	53	GC02M189560	3.10962
IDS	Iduronate 2-Sulfatase	Protein Coding	55	GC0XM149476	3.10709
MALAT1	Metastasis Associated Lung Adenocarcinoma Transcript 1	RNA Gene	27	GC11P070867	3.10596
GPI	Glucose-6-Phosphate Isomerase	Protein Coding	55	GC19P034359	3.10564
CP	Ceruloplasmin	Protein Coding	55	GC03M149162	3.10074
CRLF1	Cytokine Receptor Like Factor 1	Protein Coding	50	GC19M018572	3.09921
LOC106627981	GBA Recombination Region	Functional Element	4	GC01P155233	3.07859
LUM	Lumican	Protein Coding	48	GC12M091102	3.06712
MMP7	Matrix Metallopeptidase 7	Protein Coding	53	GC11M102425	3.06098
SELL	Selectin L	Protein Coding	50	GC01M169690	3.05886
KRT6B	Keratin 6B	Protein Coding	47	GC12M052446	3.05304
FSTL1	Follistatin Like 1	Protein Coding	49	GC03M120392	3.05021
SPARC	Secreted Protein Acidic And Cysteine Rich	Protein Coding	56	GC05M151661	3.04963
LSP1P3	LSP1 Pseudogene 3	Pseudogene	11	GC05P029009	3.04452
ABCB1	ATP Binding Cassette Subfamily B Member 1	Protein Coding	57	GC07M087504	3.03089
NOD2	Nucleotide Binding Oligomerization Domain Containing 2	Protein Coding	55	GC16P050693	3.02438
CORIN	Corin, Serine Peptidase	Protein Coding	51	GC04M047596	3.02287
KDM6A	Lysine Demethylase 6A	Protein Coding	55	GC0XP044873	3.01782
LAMB2	Laminin Subunit Beta 2	Protein Coding	53	GC03M049121	3.00919
IFNB1	Interferon Beta 1	Protein Coding	50	GC09M021077	3.00438
LAMB3	Laminin Subunit Beta 3	Protein Coding	52	GC01M209614	3.00409
GPC3	Glypican 3	Protein Coding	53	GC0XM133535	3.00406
TLR7	Toll Like Receptor 7	Protein Coding	55	GC0XP012867	2.99487
CD163	CD163 Molecule	Protein Coding	51	GC12M008027	2.99432
LAMA3	Laminin Subunit Alpha 3	Protein Coding	51	GC18P023689	2.99315
EGF	Epidermal Growth Factor	Protein Coding	58	GC04P109912	2.98812
TNFAIP3	TNF Alpha Induced Protein 3	Protein Coding	55	GC06P137866	2.98649
EPHB4	EPH Receptor B4	Protein Coding	60	GC07M102433	2.97981
CLU	Clusterin	Protein Coding	54	GC08M027596	2.96691
CREB3L1	CAMP Responsive Element Binding Protein 3 Like 1	Protein Coding	49	GC11P046655	2.96617
SLBP	Stem-Loop Binding Protein	Protein Coding	42	GC04M001692	2.96556
PDZD11	PDZ Domain Containing 11	Protein Coding	40	GC0XM070286	2.96545
AIP	Aryl Hydrocarbon Receptor Interacting Protein	Protein Coding	50	GC11P067468	2.95739
TSBP1-AS1	TSBP1 And BTNL2 Antisense RNA 1	RNA Gene	14	GC06P095861	2.95212
GSTM1	Glutathione S-Transferase Mu 1	Protein Coding	49	GC01P109687	2.95176
ITGA6	Integrin Subunit Alpha 6	Protein Coding	56	GC02P172427	2.94372
NKX3-2	NK3 Homeobox 2	Protein Coding	43	GC04M013542	2.9372
TRAF3IP2	TRAF3 Interacting Protein 2	Protein Coding	52	GC06M111555	2.93166
CCL11	C-C Motif Chemokine Ligand 11	Protein Coding	52	GC17P034285	2.93023
SEC23A	SEC23 Homolog A, COPII Coat Complex Component	Protein Coding	50	GC14M039031	2.91541
IL22	Interleukin 22	Protein Coding	49	GC12M068248	2.9097
CXCR3	C-X-C Motif Chemokine Receptor 3	Protein Coding	51	GC0XM071615	2.90371
NEAT1	Nuclear Paraspeckle Assembly Transcript 1	RNA Gene	28	GC11P070859	2.90031
POSTN	Periostin	Protein Coding	50	GC13M037562	2.89933
ITGB1	Integrin Subunit Beta 1	Protein Coding	57	GC10M033645	2.89204
MFGE8	Milk Fat Globule EGF And Factor V/VIII Domain Containing	Protein Coding	51	GC15M088898	2.88348
VCAN	Versican	Protein Coding	54	GC05P083471	2.88012
CDC5L	Cell Division Cycle 5 Like	Protein Coding	47	GC06P044387	2.87784
MIR203A	MicroRNA 203a	RNA Gene	23	GC14P110640	2.87465
GLT8D1	Glycosyltransferase 8 Domain Containing 1	Protein Coding	46	GC03M052694	2.87168
GAPDH	Glyceraldehyde-3-Phosphate Dehydrogenase	Protein Coding	57	GC12P023539	2.86937
MIR3922	MicroRNA 3922	RNA Gene	14	GC12P104591	2.86498
SERPINF1	Serpin Family F Member 1	Protein Coding	53	GC17P001766	2.85928
XDH	Xanthine Dehydrogenase	Protein Coding	54	GC02M031334	2.8471
INS	Insulin	Protein Coding	55	GC11M002159	2.83607
AQP1	Aquaporin 1 (Colton Blood Group)	Protein Coding	53	GC07P030911	2.82715
DIO2	Iodothyronine Deiodinase 2	Protein Coding	46	GC14M080197	2.82686
THPO	Thrombopoietin	Protein Coding	50	GC03M184371	2.81543
MIR22	MicroRNA 22	RNA Gene	23	GC17M001713	2.81159
IFITM5	Interferon Induced Transmembrane Protein 5	Protein Coding	43	GC11M000298	2.81035
GPR101	G Protein-Coupled Receptor 101	Protein Coding	46	GC0XM137030	2.8102
SMN1	Survival Of Motor Neuron 1, Telomeric	Protein Coding	47	GC05P070924	2.80935
CILP2	Cartilage Intermediate Layer Protein 2	Protein Coding	42	GC19P019538	2.8036
PIK3CG	Phosphatidylinositol-4,5-Bisphosphate 3-Kinase Catalytic Subunit Gamma	Protein Coding	55	GC07P106865	2.78283
STAT3	Signal Transducer And Activator Of Transcription 3	Protein Coding	61	GC17M042313	2.7775
PRTN3	Proteinase 3	Protein Coding	52	GC19P000840	2.77708
MIR27A	MicroRNA 27a	RNA Gene	26	GC19M014656	2.76929
MAN2C1	Mannosidase Alpha Class 2C Member 1	Protein Coding	46	GC15M075355	2.76678
TNXB	Tenascin XB	Protein Coding	51	GC06M071747	2.76067
IFIH1	Interferon Induced With Helicase C Domain 1	Protein Coding	55	GC02M162267	2.75469
CEMIP	Cell Migration Inducing Hyaluronidase 1	Protein Coding	44	GC15P080779	2.74978
TRAPPC10	Trafficking Protein Particle Complex Subunit 10	Protein Coding	45	GC21P044012	2.74701
LEPQTL1	Leptin, Serum Levels Of	Genetic Locus	3	GC02U903086	2.74328
TSPO	Translocator Protein	Protein Coding	51	GC22P043151	2.73947
GPR33	G Protein-Coupled Receptor 33	Protein Coding	31	GC14M031482	2.73848
IL1RAP	Interleukin 1 Receptor Accessory Protein	Protein Coding	53	GC03P190514	2.73558
NFKBIA	NFKB Inhibitor Alpha	Protein Coding	57	GC14M035401	2.73498
GORAB	Golgin, RAB6 Interacting	Protein Coding	43	GC01P170531	2.73229
INHBA	Inhibin Subunit Beta A	Protein Coding	51	GC07M041670	2.7299
NOTCH2	Notch Receptor 2	Protein Coding	59	GC01M119911	2.72497
ADAMTS7	ADAM Metallopeptidase With Thrombospondin Type 1 Motif 7	Protein Coding	47	GC15M078759	2.72227
HSP90B1	Heat Shock Protein 90 Beta Family Member 1	Protein Coding	53	GC12P103930	2.71861
DSC3	Desmocollin 3	Protein Coding	50	GC18M030990	2.71384
SAA1	Serum Amyloid A1	Protein Coding	46	GC11P018579	2.71374
IL1RL2	Interleukin 1 Receptor Like 2	Protein Coding	50	GC02P102186	2.71103
C3	Complement C3	Protein Coding	56	GC19M006677	2.70031
FLT4	Fms Related Receptor Tyrosine Kinase 4	Protein Coding	59	GC05M180644	2.69968
HYAL2	Hyaluronidase 2	Protein Coding	51	GC03M050317	2.69898
JAG1	Jagged Canonical Notch Ligand 1	Protein Coding	58	GC20M010637	2.69376
PROCR	Protein C Receptor	Protein Coding	49	GC20P035171	2.69272
PDIA4	Protein Disulfide Isomerase Family A Member 4	Protein Coding	48	GC07M149003	2.69156
NPY	Neuropeptide Y	Protein Coding	51	GC07P024290	2.69119
CYP3A4	Cytochrome P450 Family 3 Subfamily A Member 4	Protein Coding	56	GC07M099759	2.68157
TUG1	Taurine Up-Regulated 1	Protein Coding	26	GC22P030969	2.68115
SELE	Selectin E	Protein Coding	50	GC01M169722	2.68007
IL32	Interleukin 32	Protein Coding	45	GC16P013549	2.679
PRKAR2B	Protein Kinase CAMP-Dependent Type II Regulatory Subunit Beta	Protein Coding	50	GC07P107044	2.67621
BCAP29	B Cell Receptor Associated Protein 29	Protein Coding	42	GC07P107579	2.67621
HPBP	Phosphate Binding Apolipoprotein	RNA Gene	3	GC00U922525	2.67621
CDH2	Cadherin 2	Protein Coding	59	GC18M028088	2.67261
NOS1	Nitric Oxide Synthase 1	Protein Coding	56	GC12M117208	2.66673
CD4	CD4 Molecule	Protein Coding	57	GC12P006786	2.66562
CCR5	C-C Motif Chemokine Receptor 5	Protein Coding	53	GC03P047615	2.66348
CST3	Cystatin C	Protein Coding	51	GC20M023686	2.66274
MIR223	MicroRNA 223	RNA Gene	25	GC0XP066018	2.66169
GDI1	GDP Dissociation Inhibitor 1	Protein Coding	51	GC0XP154436	2.65931
CKM	Creatine Kinase, M-Type	Protein Coding	51	GC19M045306	2.65901
CAMK2A	Calcium/Calmodulin Dependent Protein Kinase II Alpha	Protein Coding	59	GC05M150219	2.6569
GP1BB	Glycoprotein Ib Platelet Subunit Beta	Protein Coding	50	GC22P044351	2.65677
ADCYAP1	Adenylate Cyclase Activating Polypeptide 1	Protein Coding	47	GC18P000895	2.64785
MIR186	MicroRNA 186	RNA Gene	22	GC01M071067	2.64624
ARSB	Arylsulfatase B	Protein Coding	54	GC05M078777	2.63951
GOLPH3	Golgi Phosphoprotein 3	Protein Coding	45	GC05M032124	2.63932
SELP	Selectin P	Protein Coding	52	GC01M169558	2.63889
ITGAV	Integrin Subunit Alpha V	Protein Coding	55	GC02P186589	2.6384
OMD	Osteomodulin	Protein Coding	46	GC09M096534	2.63628
HAVCR2	Hepatitis A Virus Cellular Receptor 2	Protein Coding	52	GC05M157063	2.63147
GREM1	Gremlin 1, DAN Family BMP Antagonist	Protein Coding	50	GC15P046226	2.63142
MIR21	MicroRNA 21	RNA Gene	26	GC17P063092	2.62324
CRYAA	Crystallin Alpha A	Protein Coding	52	GC21P043169	2.6224
IGF1R	Insulin Like Growth Factor 1 Receptor	Protein Coding	61	GC15P098648	2.62022
CTSD	Cathepsin D	Protein Coding	59	GC11M001752	2.61585
HAS2	Hyaluronan Synthase 2	Protein Coding	47	GC08M121594	2.61377
THBS3	Thrombospondin 3	Protein Coding	47	GC01M155195	2.61373
SLPI	Secretory Leukocyte Peptidase Inhibitor	Protein Coding	47	GC20M045252	2.61245
IL37	Interleukin 37	Protein Coding	46	GC02P123799	2.61068
CXCL9	C-X-C Motif Chemokine Ligand 9	Protein Coding	47	GC04M076001	2.60929
HMOX1	Heme Oxygenase 1	Protein Coding	59	GC22P035380	2.60708
ERCC4	ERCC Excision Repair 4, Endonuclease Catalytic Subunit	Protein Coding	52	GC16P013920	2.60661
ZFAS1	ZNFX1 Antisense RNA 1	RNA Gene	23	GC20P049276	2.60365
LPL	Lipoprotein Lipase	Protein Coding	56	GC08P019901	2.60352
SOX6	SRY-Box Transcription Factor 6	Protein Coding	49	GC11M015949	2.59673
CX3CR1	C-X3-C Motif Chemokine Receptor 1	Protein Coding	50	GC03M039279	2.59554
CANX	Calnexin	Protein Coding	51	GC05P179678	2.59427
TRAPPC2B	Trafficking Protein Particle Complex Subunit 2B	Protein Coding	27	GC19P073593	2.5895
CASP8	Caspase 8	Protein Coding	59	GC02P201233	2.58918
CRELD2	Cysteine Rich With EGF Like Domains 2	Protein Coding	47	GC22P049918	2.58748
XIST	X Inactive Specific Transcript	RNA Gene	26	GC0XM073820	2.58432
H2AC18	H2A Clustered Histone 18	Protein Coding	35	GC01M152688	2.58384
RSPO2	R-Spondin 2	Protein Coding	50	GC08M107899	2.58293
PBRM1	Polybromo 1	Protein Coding	51	GC03M052545	2.57841
HBB	Hemoglobin Subunit Beta	Protein Coding	51	GC11M006827	2.57745
CCL13	C-C Motif Chemokine Ligand 13	Protein Coding	43	GC17P034356	2.57455
EXTL2	Exostosin Like Glycosyltransferase 2	Protein Coding	44	GC01M100872	2.57448
FAM20B	FAM20B Glycosaminoglycan Xylosylkinase	Protein Coding	44	GC01P179025	2.57448
NOG	Noggin	Protein Coding	53	GC17P056593	2.5712
EN1	Engrailed Homeobox 1	Protein Coding	46	GC02M118842	2.56903
IL17RA	Interleukin 17 Receptor A	Protein Coding	53	GC22P044251	2.5666
ANXA5	Annexin A5	Protein Coding	52	GC04M121667	2.56454
CCR7	C-C Motif Chemokine Receptor 7	Protein Coding	51	GC17M051716	2.56202
EIF2AK3	Eukaryotic Translation Initiation Factor 2 Alpha Kinase 3	Protein Coding	55	GC02M088556	2.55595
NCAM1	Neural Cell Adhesion Molecule 1	Protein Coding	55	GC11P112961	2.55372
HBP1	HMG-Box Transcription Factor 1	Protein Coding	46	GC07P107168	2.55138
EDC3	Enhancer Of MRNA Decapping 3	Protein Coding	47	GC15M122275	2.55023
TWIST1	Twist Family BHLH Transcription Factor 1	Protein Coding	52	GC07M019020	2.54984
SREBF2	Sterol Regulatory Element Binding Transcription Factor 2	Protein Coding	50	GC22P041833	2.54766
RPGRIP1L	RPGRIP1 Like	Protein Coding	47	GC16M053597	2.5337
IGFBP5	Insulin Like Growth Factor Binding Protein 5	Protein Coding	49	GC02M216672	2.53365
GHRL	Ghrelin And Obestatin Prepropeptide	Protein Coding	49	GC03M010285	2.53334
PRELP	Proline And Arginine Rich End Leucine Rich Repeat Protein	Protein Coding	48	GC01P203475	2.52871
CCN1	Cellular Communication Network Factor 1	Protein Coding	47	GC01P085581	2.52532
ANGPT2	Angiopoietin 2	Protein Coding	55	GC08M006499	2.52126
FOXO3	Forkhead Box O3	Protein Coding	53	GC06P108559	2.51895
CMKLR1	Chemerin Chemokine-Like Receptor 1	Protein Coding	48	GC12M108288	2.51689
TFAP2A	Transcription Factor AP-2 Alpha	Protein Coding	53	GC06M010393	2.51328
MIR671	MicroRNA 671	RNA Gene	19	GC07P151238	2.51316
CCR2	C-C Motif Chemokine Receptor 2	Protein Coding	52	GC03P047614	2.50814
FKBP5	FKBP Prolyl Isomerase 5	Protein Coding	56	GC06M071862	2.5043
CCL22	C-C Motif Chemokine Ligand 22	Protein Coding	44	GC16P057359	2.50419
MRC1	Mannose Receptor C-Type 1	Protein Coding	46	GC10P017809	2.50342
AKNA	AT-Hook Transcription Factor	Protein Coding	41	GC09M115811	2.50132
PRL	Prolactin	Protein Coding	50	GC06M022287	2.49952
CHPF2	Chondroitin Polymerizing Factor 2	Protein Coding	44	GC07P151232	2.49708
CCR3	C-C Motif Chemokine Receptor 3	Protein Coding	52	GC03P047610	2.49703
PADI4	Peptidyl Arginine Deiminase 4	Protein Coding	51	GC01P017308	2.49645
PLA2G2A	Phospholipase A2 Group IIA	Protein Coding	53	GC01M019975	2.49512
LOC113939944	Sharpr-MPRA Regulatory Region 9539	Functional Element	4	GC15P048520	2.4951
CRYAB	Crystallin Alpha B	Protein Coding	53	GC11M111908	2.49252
TGDS	TDP-Glucose 4,6-Dehydratase	Protein Coding	43	GC13M094574	2.48394
SLC34A3	Solute Carrier Family 34 Member 3	Protein Coding	50	GC09P137230	2.48271
PNOC	Prepronociceptin	Protein Coding	44	GC08P028316	2.48197
PIK3R1	Phosphoinositide-3-Kinase Regulatory Subunit 1	Protein Coding	57	GC05P068215	2.47092
MIR210	MicroRNA 210	RNA Gene	23	GC11M004426	2.46307
EP300	E1A Binding Protein P300	Protein Coding	59	GC22P045272	2.46163
SEMA3A	Semaphorin 3A	Protein Coding	53	GC07M083955	2.45721
MMP12	Matrix Metallopeptidase 12	Protein Coding	53	GC11M102862	2.4502
ACVRL1	Activin A Receptor Like Type 1	Protein Coding	57	GC12P051906	2.45006
LACC1	Laccase Domain Containing 1	Protein Coding	42	GC13P043879	2.44821
OLR1	Oxidized Low Density Lipoprotein Receptor 1	Protein Coding	50	GC12M022629	2.44688
SEC23B	SEC23 Homolog B, COPII Coat Complex Component	Protein Coding	50	GC20P018507	2.44232
SAR1A	Secretion Associated Ras Related GTPase 1A	Protein Coding	47	GC10M070147	2.44232
TRAPPC4	Trafficking Protein Particle Complex Subunit 4	Protein Coding	47	GC11P119018	2.44232
TRAPPC6B	Trafficking Protein Particle Complex Subunit 6B	Protein Coding	47	GC14M039147	2.44232
TRAPPC12	Trafficking Protein Particle Complex Subunit 12	Protein Coding	46	GC02P003383	2.44232
TRAPPC3	Trafficking Protein Particle Complex Subunit 3	Protein Coding	46	GC01M036136	2.44232
TRAPPC9	Trafficking Protein Particle Complex Subunit 9	Protein Coding	46	GC08M139728	2.44232
TRAPPC6A	Trafficking Protein Particle Complex Subunit 6A	Protein Coding	44	GC19M045162	2.44232
TRAPPC1	Trafficking Protein Particle Complex Subunit 1	Protein Coding	43	GC17M007930	2.44232
TRAPPC8	Trafficking Protein Particle Complex Subunit 8	Protein Coding	43	GC18M031829	2.44232
TRAPPC5	Trafficking Protein Particle Complex Subunit 5	Protein Coding	42	GC19P007680	2.44232
TRAPPC13	Trafficking Protein Particle Complex Subunit 13	Protein Coding	38	GC05P065625	2.44232
TRAPPC3L	Trafficking Protein Particle Complex Subunit 3L	Protein Coding	33	GC06M116494	2.44232
MIR15A	MicroRNA 15a	RNA Gene	18	GC13M050049	2.44196
ITGB3	Integrin Subunit Beta 3	Protein Coding	59	GC17P062247	2.44143
CHAT	Choline O-Acetyltransferase	Protein Coding	55	GC10P049609	2.43808
MIR335	MicroRNA 335	RNA Gene	22	GC07P130496	2.43671
CD86	CD86 Molecule	Protein Coding	51	GC03P122055	2.43627
NUCB2	Nucleobindin 2	Protein Coding	48	GC11P017457	2.42735
TAB2	TGF-Beta Activated Kinase 1 (MAP3K7) Binding Protein 2	Protein Coding	55	GC06P149218	2.42115
MIR149	MicroRNA 149	RNA Gene	26	GC02P240456	2.41877
LONP1	Lon Peptidase 1, Mitochondrial	Protein Coding	52	GC19M005691	2.41787
DEAF1	DEAF1 Transcription Factor	Protein Coding	46	GC11M000644	2.41584
ANXA1	Annexin A1	Protein Coding	54	GC09P073151	2.41165
SOCS3	Suppressor Of Cytokine Signaling 3	Protein Coding	50	GC17M078356	2.4116
GPT	Glutamic--Pyruvic Transaminase	Protein Coding	48	GC08P144502	2.40139
DDHD1	DDHD Domain Containing 1	Protein Coding	45	GC14M053036	2.40078
RMRP	RNA Component Of Mitochondrial RNA Processing Endoribonuclease	RNA Gene	26	GC09M035655	2.39934
FOLR2	Folate Receptor Beta	Protein Coding	50	GC11P072216	2.39904
TGIF1	TGFB Induced Factor Homeobox 1	Protein Coding	53	GC18P003411	2.39777
ATIC	5-Aminoimidazole-4-Carboxamide Ribonucleotide Formyltransferase/IMP Cyclohydrolase	Protein Coding	52	GC02P215311	2.39274
PPP1CB	Protein Phosphatase 1 Catalytic Subunit Beta	Protein Coding	52	GC02P028752	2.39274
ITGA4	Integrin Subunit Alpha 4	Protein Coding	55	GC02P181456	2.39227
MIR30A	MicroRNA 30a	RNA Gene	22	GC06M071403	2.39007
MESD	Mesoderm Development LRP Chaperone	Protein Coding	47	GC15M122450	2.38345
HPSE	Heparanase	Protein Coding	52	GC04M083292	2.37345
ALPP	Alkaline Phosphatase, Placental	Protein Coding	51	GC02P232378	2.37342
SDC1	Syndecan 1	Protein Coding	50	GC02M020200	2.36975
PTPN11	Protein Tyrosine Phosphatase Non-Receptor Type 11	Protein Coding	61	GC12P112418	2.3696
BRCA2	BRCA2 DNA Repair Associated	Protein Coding	53	GC13P032315	2.36705
SMURF2	SMAD Specific E3 Ubiquitin Protein Ligase 2	Protein Coding	51	GC17M064542	2.36674
BAZ1B	Bromodomain Adjacent To Zinc Finger Domain 1B	Protein Coding	48	GC07M073440	2.35895
SYVN1	Synoviolin 1	Protein Coding	46	GC11M099689	2.35311
ERG	ETS Transcription Factor ERG	Protein Coding	53	GC21M038367	2.35236
ADM2	Adrenomedullin 2	Protein Coding	40	GC22P050481	2.34305
THBS4	Thrombospondin 4	Protein Coding	50	GC05P079991	2.34234
FGF1	Fibroblast Growth Factor 1	Protein Coding	54	GC05M142555	2.33916
TRAF3	TNF Receptor Associated Factor 3	Protein Coding	53	GC14P110622	2.33706
PRKAR1A	Protein Kinase CAMP-Dependent Type I Regulatory Subunit Alpha	Protein Coding	57	GC17P069214	2.33255
PAX7	Paired Box 7	Protein Coding	48	GC01P018631	2.33132
MIR93	MicroRNA 93	RNA Gene	24	GC07M102257	2.32962
HDAC9	Histone Deacetylase 9	Protein Coding	56	GC07P018086	2.32641
VWF	Von Willebrand Factor	Protein Coding	55	GC12M005949	2.32409
EPO	Erythropoietin	Protein Coding	49	GC07P100720	2.32173
NCOA3	Nuclear Receptor Coactivator 3	Protein Coding	54	GC20P047501	2.31775
ANP32A	Acidic Nuclear Phosphoprotein 32 Family Member A	Protein Coding	50	GC15M068778	2.31732
PPP3CA	Protein Phosphatase 3 Catalytic Subunit Alpha	Protein Coding	59	GC04M101024	2.31495
MIR199A2	MicroRNA 199a-2	RNA Gene	23	GC01M172235	2.30997
CDKN2A	Cyclin Dependent Kinase Inhibitor 2A	Protein Coding	57	GC09M021967	2.30571
CXCR5	C-X-C Motif Chemokine Receptor 5	Protein Coding	48	GC11P118928	2.3
ENO1	Enolase 1	Protein Coding	54	GC01M008861	2.29929
DKK3	Dickkopf WNT Signaling Pathway Inhibitor 3	Protein Coding	48	GC11M011962	2.29852
SERPINF2	Serpin Family F Member 2	Protein Coding	52	GC17P001742	2.28455
FOXD2-AS1	FOXD2 Adjacent Opposite Strand RNA 1	RNA Gene	19	GC01M047432	2.28386
PARP1	Poly(ADP-Ribose) Polymerase 1	Protein Coding	58	GC01M226360	2.2805
LCN2	Lipocalin 2	Protein Coding	52	GC09P128149	2.27867
MATN4	Matrilin 4	Protein Coding	46	GC20M045293	2.27463
CA2	Carbonic Anhydrase 2	Protein Coding	59	GC08P085463	2.27436
MTOR	Mechanistic Target Of Rapamycin Kinase	Protein Coding	62	GC01M011106	2.27201
SLC17A5	Solute Carrier Family 17 Member 5	Protein Coding	51	GC06M073593	2.2715
SHBG	Sex Hormone Binding Globulin	Protein Coding	48	GC17P007613	2.26791
AHSG	Alpha 2-HS Glycoprotein	Protein Coding	51	GC03P186636	2.26758
TTN	Titin	Protein Coding	54	GC02M178525	2.26724
ALOX15	Arachidonate 15-Lipoxygenase	Protein Coding	52	GC17M004630	2.26046
TRAF1	TNF Receptor Associated Factor 1	Protein Coding	48	GC09M120902	2.2575
NFE2L2	NFE2 Like BZIP Transcription Factor 2	Protein Coding	57	GC02M177227	2.25734
KDM6B	Lysine Demethylase 6B	Protein Coding	52	GC17P007834	2.25304
SLC35D1	Solute Carrier Family 35 Member D1	Protein Coding	47	GC01M066999	2.25303
TGFBR3	Transforming Growth Factor Beta Receptor 3	Protein Coding	53	GC01M091680	2.25223
MYC	MYC Proto-Oncogene, BHLH Transcription Factor	Protein Coding	59	GC08P127735	2.24817
PTN	Pleiotrophin	Protein Coding	47	GC07M137227	2.24609
PDPN	Podoplanin	Protein Coding	48	GC01P013583	2.24424
HLA-A	Major Histocompatibility Complex, Class I, A	Protein Coding	52	GC06P092113	2.24421
CTSG	Cathepsin G	Protein Coding	52	GC14M024573	2.24209
CHADL	Chondroadherin Like	Protein Coding	40	GC22M061491	2.24043
CYBA	Cytochrome B-245 Alpha Chain	Protein Coding	54	GC16M088643	2.24013
MIR206	MicroRNA 206	RNA Gene	23	GC06P052144	2.23839
MTRFR	Mitochondrial Translation Release Factor In Rescue	Protein Coding	40	GC12P127020	2.22793
CSF1R	Colony Stimulating Factor 1 Receptor	Protein Coding	59	GC05M150053	2.22411
MET	MET Proto-Oncogene, Receptor Tyrosine Kinase	Protein Coding	61	GC07P116672	2.22377
ZEB2	Zinc Finger E-Box Binding Homeobox 2	Protein Coding	54	GC02M144384	2.21409
ADAMTS1	ADAM Metallopeptidase With Thrombospondin Type 1 Motif 1	Protein Coding	52	GC21M026835	2.21177
CHRDL2	Chordin Like 2	Protein Coding	44	GC11M074696	2.20655
EIF6	Eukaryotic Translation Initiation Factor 6	Protein Coding	47	GC20M035278	2.20346
IFRD1	Interferon Related Developmental Regulator 1	Protein Coding	46	GC07P112422	2.19896
MCAM	Melanoma Cell Adhesion Molecule	Protein Coding	49	GC11M119308	2.19489
MEPE	Matrix Extracellular Phosphoglycoprotein	Protein Coding	44	GC04P087821	2.19204
ITGB2	Integrin Subunit Beta 2	Protein Coding	57	GC21M044885	2.18955
AQP9	Aquaporin 9	Protein Coding	49	GC15P058138	2.18851
DLX5	Distal-Less Homeobox 5	Protein Coding	50	GC07M097020	2.18825
SMPD1	Sphingomyelin Phosphodiesterase 1	Protein Coding	56	GC11P006390	2.18822
MTMR2	Myotubularin Related Protein 2	Protein Coding	52	GC11M100315	2.18549
IGF2R	Insulin Like Growth Factor 2 Receptor	Protein Coding	52	GC06P159969	2.1848
MIR29B1	MicroRNA 29b-1	RNA Gene	23	GC07M130877	2.18044
CRLF3	Cytokine Receptor Like Factor 3	Protein Coding	43	GC17M030769	2.17923
KAZALD1	Kazal Type Serine Peptidase Inhibitor Domain 1	Protein Coding	43	GC10P101061	2.17923
GANAB	Glucosidase II Alpha Subunit	Protein Coding	54	GC11M099585	2.17344
BMPR1A	Bone Morphogenetic Protein Receptor Type 1A	Protein Coding	57	GC10P094521	2.17266
UBA5	Ubiquitin Like Modifier Activating Enzyme 5	Protein Coding	48	GC03P132654	2.17246
ENO2	Enolase 2	Protein Coding	54	GC12P006913	2.16876
ATP2B1	ATPase Plasma Membrane Ca2+ Transporting 1	Protein Coding	51	GC12M089588	2.16263
STAT1	Signal Transducer And Activator Of Transcription 1	Protein Coding	60	GC02M190908	2.16092
S100B	S100 Calcium Binding Protein B	Protein Coding	51	GC21M051379	2.15858
CCL7	C-C Motif Chemokine Ligand 7	Protein Coding	50	GC17P034270	2.15693
PIK3C2A	Phosphatidylinositol-4-Phosphate 3-Kinase Catalytic Subunit Type 2 Alpha	Protein Coding	54	GC11M017656	2.1542
SMAP2	Small ArfGAP2	Protein Coding	43	GC01P040344	2.15347
MMP10	Matrix Metallopeptidase 10	Protein Coding	51	GC11M102770	2.15293
CCR4	C-C Motif Chemokine Receptor 4	Protein Coding	51	GC03P032951	2.15253
HEXA	Hexosaminidase Subunit Alpha	Protein Coding	53	GC15M072340	2.15234
IL12B	Interleukin 12B	Protein Coding	51	GC05M159314	2.14879
CEBPB	CCAAT Enhancer Binding Protein Beta	Protein Coding	50	GC20P050190	2.14509
KNG1	Kininogen 1	Protein Coding	55	GC03P186717	2.14319
STC1	Stanniocalcin 1	Protein Coding	48	GC08M023841	2.14302
MIR9-1	MicroRNA 9-1	RNA Gene	23	GC01M156420	2.14098
CHRD	Chordin	Protein Coding	48	GC03P184380	2.13904
SP1	Sp1 Transcription Factor	Protein Coding	53	GC12P053380	2.1385
TNFRSF6B	TNF Receptor Superfamily Member 6b	Protein Coding	48	GC20P063696	2.13833
FOXO1	Forkhead Box O1	Protein Coding	56	GC13M040555	2.13809
CD14	CD14 Molecule	Protein Coding	53	GC05M140631	2.13357
ZNF440	Zinc Finger Protein 440	Protein Coding	38	GC19P011814	2.13134
MIR128-1	MicroRNA 128-1	RNA Gene	21	GC02P135665	2.12505
SHH	Sonic Hedgehog Signaling Molecule	Protein Coding	57	GC07M155799	2.12342
NTRK1	Neurotrophic Receptor Tyrosine Kinase 1	Protein Coding	57	GC01P156815	2.11496
CD40LG	CD40 Ligand	Protein Coding	57	GC0XP136649	2.10758
MIR30C1	MicroRNA 30c-1	RNA Gene	24	GC01P040757	2.10626
MIR130B	MicroRNA 130b	RNA Gene	22	GC22P045995	2.10496
YY1	YY1 Transcription Factor	Protein Coding	55	GC14P100238	2.10173
SLC11A1	Solute Carrier Family 11 Member 1	Protein Coding	53	GC02P218382	2.09667
MIRLET7E	MicroRNA Let-7e	RNA Gene	22	GC19P073356	2.09642
IL1RL1	Interleukin 1 Receptor Like 1	Protein Coding	48	GC02P102294	2.09581
PTGER2	Prostaglandin E Receptor 2	Protein Coding	55	GC14P052314	2.09551
LOXL2	Lysyl Oxidase Like 2	Protein Coding	53	GC08M023296	2.09538
TLR10	Toll Like Receptor 10	Protein Coding	46	GC04M038773	2.08984
ACER3	Alkaline Ceramidase 3	Protein Coding	45	GC11P076860	2.08897
SLC34A1	Solute Carrier Family 34 Member 1	Protein Coding	51	GC05P177664	2.08746
PCSK6	Proprotein Convertase Subtilisin/Kexin Type 6	Protein Coding	49	GC15M122876	2.07802
MIR107	MicroRNA 107	RNA Gene	23	GC10M089604	2.07577
GLA	Galactosidase Alpha	Protein Coding	56	GC0XM101393	2.07551
MAF	MAF BZIP Transcription Factor	Protein Coding	51	GC16M079204	2.07098
MICA	MHC Class I Polypeptide-Related Sequence A	Protein Coding	46	GC06P031399	2.06631
CAST	Calpastatin	Protein Coding	51	GC05P096525	2.06448
TRIP4	Thyroid Hormone Receptor Interactor 4	Protein Coding	48	GC15P123377	2.06317
CD79A	CD79a Molecule	Protein Coding	55	GC19P041877	2.05712
MIR193B	MicroRNA 193b	RNA Gene	24	GC16P014315	2.05613
IL33	Interleukin 33	Protein Coding	46	GC09P007685	2.05485
FNDC5	Fibronectin Type III Domain Containing 5	Protein Coding	42	GC01M033245	2.04853
CS	Citrate Synthase	Protein Coding	51	GC12M056271	2.0463
FLT3LG	Fms Related Receptor Tyrosine Kinase 3 Ligand	Protein Coding	46	GC19P073231	2.04395
PRKCA	Protein Kinase C Alpha	Protein Coding	57	GC17P066302	2.04305
PVT1	Pvt1 Oncogene	RNA Gene	28	GC08P127884	2.04224
DANCR	Differentiation Antagonizing Non-Protein Coding RNA	RNA Gene	27	GC04P052712	2.04224
PIGB	Phosphatidylinositol Glycan Anchor Biosynthesis Class B	Protein Coding	48	GC15P055318	2.04003
MMP17	Matrix Metallopeptidase 17	Protein Coding	51	GC12P131828	2.03915
CAPN2	Calpain 2	Protein Coding	54	GC01P223701	2.03666
CREB1	CAMP Responsive Element Binding Protein 1	Protein Coding	56	GC02P207529	2.03432
CTLA4	Cytotoxic T-Lymphocyte Associated Protein 4	Protein Coding	54	GC02P203854	2.0333
POFUT1	Protein O-Fucosyltransferase 1	Protein Coding	51	GC20P032207	2.03269
HRH2	Histamine Receptor H2	Protein Coding	50	GC05P175659	2.03087
IL7R	Interleukin 7 Receptor	Protein Coding	52	GC05P035852	2.02568
TFRC	Transferrin Receptor	Protein Coding	58	GC03M196056	2.02297
ITGA1	Integrin Subunit Alpha 1	Protein Coding	51	GC05P052788	2.01763
GOLGB1	Golgin B1	Protein Coding	42	GC03M121663	2.01644
FGA	Fibrinogen Alpha Chain	Protein Coding	56	GC04M154583	2.0154
VIM2P	Vimentin 2, Pseudogene	Pseudogene	7	GC06M126602	2.01299
STIM1	Stromal Interaction Molecule 1	Protein Coding	57	GC11P003855	2.00519
COLGALT2	Collagen Beta(1-O)Galactosyltransferase 2	Protein Coding	46	GC01M184061	2.00461
RWDD2B	RWD Domain Containing 2B	Protein Coding	38	GC21M029004	2.00461
MAP2K2	Mitogen-Activated Protein Kinase Kinase 2	Protein Coding	61	GC19M004090	2.00022
MIR141	MicroRNA 141	RNA Gene	24	GC12P023565	1.99706
MIR127	MicroRNA 127	RNA Gene	23	GC14P110568	1.99626
MRC2	Mannose Receptor C Type 2	Protein Coding	48	GC17P062627	1.99625
CXCL13	C-X-C Motif Chemokine Ligand 13	Protein Coding	47	GC04P077511	1.99533
PSAP	Prosaposin	Protein Coding	54	GC10M071816	1.99287
SLC39A14	Solute Carrier Family 39 Member 14	Protein Coding	51	GC08P022367	1.99145
PPARA	Peroxisome Proliferator Activated Receptor Alpha	Protein Coding	51	GC22P046150	1.99073
MIR381	MicroRNA 381	RNA Gene	20	GC14P110916	1.9891
IGFBP1	Insulin Like Growth Factor Binding Protein 1	Protein Coding	50	GC07P048184	1.98831
COL6A4P2	Collagen Type VI Alpha 4 Pseudogene 2	Pseudogene	15	GC03P130212	1.98327
WNT7A	Wnt Family Member 7A	Protein Coding	55	GC03M021828	1.98285
MIR142	MicroRNA 142	RNA Gene	24	GC17M058331	1.9827
MECP2	Methyl-CpG Binding Protein 2	Protein Coding	53	GC0XM154021	1.98238
MIR214	MicroRNA 214	RNA Gene	25	GC01M172234	1.98224
RNASE3	Ribonuclease A Family Member 3	Protein Coding	46	GC14P020891	1.98195
MIR122	MicroRNA 122	RNA Gene	25	GC18P058451	1.98017
HLA-DQA1	Major Histocompatibility Complex, Class II, DQ Alpha 1	Protein Coding	48	GC06P092182	1.97717
MKX	Mohawk Homeobox	Protein Coding	43	GC10M027968	1.9734
SNHG1	Small Nucleolar RNA Host Gene 1	RNA Gene	23	GC11M099597	1.97113
CXCL11	C-X-C Motif Chemokine Ligand 11	Protein Coding	48	GC04M076033	1.97098
APOE	Apolipoprotein E	Protein Coding	57	GC19P073055	1.9707
FGF21	Fibroblast Growth Factor 21	Protein Coding	46	GC19P073194	1.96857
FABP4	Fatty Acid Binding Protein 4	Protein Coding	50	GC08M081478	1.96317
CYP2C9	Cytochrome P450 Family 2 Subfamily C Member 9	Protein Coding	53	GC10P094938	1.96185
CDH11	Cadherin 11	Protein Coding	53	GC16M064943	1.96113
BAG6	BAG Cochaperone 6	Protein Coding	44	GC06M031639	1.95691
HDAC7	Histone Deacetylase 7	Protein Coding	53	GC12M047782	1.95678
ACTG1	Actin Gamma 1	Protein Coding	55	GC17M081509	1.95381
DPP4	Dipeptidyl Peptidase 4	Protein Coding	57	GC02M161992	1.95281
CBS	Cystathionine Beta-Synthase	Protein Coding	56	GC21M043053	1.95262
NR3C1	Nuclear Receptor Subfamily 3 Group C Member 1	Protein Coding	56	GC05M143277	1.94883
DAG1	Dystroglycan 1	Protein Coding	53	GC03P050014	1.94757
APOBEC3A	Apolipoprotein B MRNA Editing Enzyme Catalytic Subunit 3A	Protein Coding	44	GC22P038952	1.94725
POMGNT2	Protein O-Linked Mannose N-Acetylglucosaminyltransferase 2 (Beta 1,4-)	Protein Coding	44	GC03M043121	1.94165
CCR1	C-C Motif Chemokine Receptor 1	Protein Coding	52	GC03M046218	1.94081
SLC39A4	Solute Carrier Family 39 Member 4	Protein Coding	49	GC08M144409	1.93436
FGF7	Fibroblast Growth Factor 7	Protein Coding	50	GC15P049423	1.92435
IL1R2	Interleukin 1 Receptor Type 2	Protein Coding	53	GC02P101991	1.92011
CRTAC1	Cartilage Acidic Protein 1	Protein Coding	43	GC10M097865	1.91987
FBLN1	Fibulin 1	Protein Coding	51	GC22P045502	1.91759
IL3	Interleukin 3	Protein Coding	52	GC05P132060	1.91742
AXL	AXL Receptor Tyrosine Kinase	Protein Coding	59	GC19P041219	1.9166
ATPSCKMT	ATP Synthase C Subunit Lysine N-Methyltransferase	Protein Coding	39	GC05M010225	1.91626
USP50	Ubiquitin Specific Peptidase 50	Protein Coding	39	GC15M050493	1.91498
CXCL5	C-X-C Motif Chemokine Ligand 5	Protein Coding	47	GC04M073995	1.91298
SIRT6	Sirtuin 6	Protein Coding	52	GC19M004174	1.91184
XRCC4	X-Ray Repair Cross Complementing 4	Protein Coding	50	GC05P083077	1.90955
CIRBP	Cold Inducible RNA Binding Protein	Protein Coding	44	GC19P001259	1.90915
MIR582	MicroRNA 582	RNA Gene	22	GC05M059703	1.90915
PECAM1	Platelet And Endothelial Cell Adhesion Molecule 1	Protein Coding	47	GC17M064319	1.89972
HERC2	HECT And RLD Domain Containing E3 Ubiquitin Protein Ligase 2	Protein Coding	51	GC15M028111	1.89622
SF3B2	Splicing Factor 3b Subunit 2	Protein Coding	48	GC11P066050	1.89622
FCGR3A	Fc Gamma Receptor IIIa	Protein Coding	53	GC01M161541	1.89526
CXCR1	C-X-C Motif Chemokine Receptor 1	Protein Coding	50	GC02M218162	1.89457
FCGR1A	Fc Gamma Receptor Ia	Protein Coding	48	GC01P150388	1.89294
XCL2	X-C Motif Chemokine Ligand 2	Protein Coding	38	GC01M168510	1.89238
MIR224	MicroRNA 224	RNA Gene	19	GC0XM151958	1.88733
CNR1	Cannabinoid Receptor 1	Protein Coding	53	GC06M088139	1.8859
MIR221	MicroRNA 221	RNA Gene	23	GC0XM045746	1.88525
MIR197	MicroRNA 197	RNA Gene	21	GC01P109598	1.88058
SST	Somatostatin	Protein Coding	47	GC03M187668	1.87654
TNFSF14	TNF Superfamily Member 14	Protein Coding	48	GC19M007233	1.87609
MIR222	MicroRNA 222	RNA Gene	23	GC0XM045747	1.87394
SP7	Sp7 Transcription Factor	Protein Coding	48	GC12M053326	1.87337
IRAK3	Interleukin 1 Receptor Associated Kinase 3	Protein Coding	53	GC12P066318	1.8695
PRKN	Parkin RBR E3 Ubiquitin Protein Ligase	Protein Coding	53	GC06M161348	1.86889
NOX4	NADPH Oxidase 4	Protein Coding	50	GC11M089324	1.86806
EDNRA	Endothelin Receptor Type A	Protein Coding	56	GC04P147480	1.86429
GSK3B	Glycogen Synthase Kinase 3 Beta	Protein Coding	57	GC03M119821	1.86104
TOR1AIP2	Torsin 1A Interacting Protein 2	Protein Coding	40	GC01M184016	1.85319
WNT16	Wnt Family Member 16	Protein Coding	47	GC07P121325	1.85046
MMP16	Matrix Metallopeptidase 16	Protein Coding	52	GC08M088032	1.84522
COL4A5	Collagen Type IV Alpha 5 Chain	Protein Coding	51	GC0XP108439	1.84453
ATF2	Activating Transcription Factor 2	Protein Coding	54	GC02M175072	1.84098
MIR181A1	MicroRNA 181a-1	RNA Gene	21	GC01M198860	1.84035
MIR300	MicroRNA 300	RNA Gene	17	GC14P110902	1.8377
FAM20C	FAM20C Golgi Associated Secretory Pathway Kinase	Protein Coding	51	GC07P000192	1.83539
CAV1	Caveolin 1	Protein Coding	55	GC07P116524	1.83434
AGTR2	Angiotensin II Receptor Type 2	Protein Coding	51	GC0XP116170	1.83369
MIR675	MicroRNA 675	RNA Gene	22	GC11M004503	1.83269
MIR195	MicroRNA 195	RNA Gene	22	GC17M007043	1.8301
NOS3	Nitric Oxide Synthase 3	Protein Coding	56	GC07P150990	1.81613
MMP24	Matrix Metallopeptidase 24	Protein Coding	48	GC20P035226	1.81538
NUB1	Negative Regulator Of Ubiquitin Like Proteins 1	Protein Coding	44	GC07P151341	1.81538
WNT3A	Wnt Family Member 3A	Protein Coding	54	GC01P229575	1.80809
GALC	Galactosylceramidase	Protein Coding	51	GC14M087837	1.80671
CAMP	Cathelicidin Antimicrobial Peptide	Protein Coding	46	GC03P049961	1.80663
ADA	Adenosine Deaminase	Protein Coding	57	GC20M044620	1.80178
CALCR	Calcitonin Receptor	Protein Coding	55	GC07M093424	1.80156
AGTR1	Angiotensin II Receptor Type 1	Protein Coding	58	GC03P148697	1.79663
SPCS2	Signal Peptidase Complex Subunit 2	Protein Coding	41	GC11P078456	1.79633
HHIP	Hedgehog Interacting Protein	Protein Coding	48	GC04P144645	1.79519
TPI1	Triosephosphate Isomerase 1	Protein Coding	54	GC12P006867	1.79352
USP8	Ubiquitin Specific Peptidase 8	Protein Coding	53	GC15P050424	1.79175
PGAP1	Post-GPI Attachment To Proteins Inositol Deacylase 1	Protein Coding	49	GC02M196833	1.78925
GHRHR	Growth Hormone Releasing Hormone Receptor	Protein Coding	49	GC07P030938	1.78823
MAP1LC3A	Microtubule Associated Protein 1 Light Chain 3 Alpha	Protein Coding	47	GC20P034546	1.78654
ERGIC3	ERGIC And Golgi 3	Protein Coding	44	GC20P035542	1.78654
MC1R	Melanocortin 1 Receptor	Protein Coding	54	GC16P089912	1.78639
IL22RA1	Interleukin 22 Receptor Subunit Alpha 1	Protein Coding	48	GC01M024119	1.78378
OXT	Oxytocin/Neurophysin I Prepropeptide	Protein Coding	44	GC20P004488	1.78378
ITGA5	Integrin Subunit Alpha 5	Protein Coding	56	GC12M055005	1.78053
XK	X-Linked Kx Blood Group Antigen, Kell And VPS13A Binding Protein	Protein Coding	47	GC0XP037685	1.77982
TRIM32	Tripartite Motif Containing 32	Protein Coding	49	GC09P116687	1.77916
FURIN	Furin, Paired Basic Amino Acid Cleaving Enzyme	Protein Coding	54	GC15P090868	1.77655
ALX3	ALX Homeobox 3	Protein Coding	40	GC01M110059	1.77639
CSPG4	Chondroitin Sulfate Proteoglycan 4	Protein Coding	53	GC15M075674	1.77297
NCOA6	Nuclear Receptor Coactivator 6	Protein Coding	47	GC20M034933	1.77029
PCSK9	Proprotein Convertase Subtilisin/Kexin Type 9	Protein Coding	57	GC01P055039	1.7701
HRH4	Histamine Receptor H4	Protein Coding	51	GC18P024460	1.76944
IL36A	Interleukin 36 Alpha	Protein Coding	44	GC02P113005	1.76944
SGSH	N-Sulfoglucosamine Sulfohydrolase	Protein Coding	52	GC17M080206	1.76917
DEFB103B	Defensin Beta 103B	Protein Coding	32	GC08M007430	1.76864
CXCR2	C-X-C Motif Chemokine Receptor 2	Protein Coding	57	GC02P218125	1.7632
PGF	Placental Growth Factor	Protein Coding	50	GC14M074941	1.76308
EMSY	EMSY Transcriptional Repressor, BRCA2 Interacting	Protein Coding	44	GC11P078495	1.75875
AGO4	Argonaute RISC Component 4	Protein Coding	41	GC01P035807	1.75875
DNAJC22	DnaJ Heat Shock Protein Family (Hsp40) Member C22	Protein Coding	36	GC12P049346	1.75875
ZNF705A	Zinc Finger Protein 705A	Protein Coding	31	GC12P008157	1.75875
GC	GC Vitamin D Binding Protein	Protein Coding	51	GC04M071741	1.75307
POMT2	Protein O-Mannosyltransferase 2	Protein Coding	50	GC14M077274	1.75237
PACSIN3	Protein Kinase C And Casein Kinase Substrate In Neurons 3	Protein Coding	44	GC11M099360	1.75196
TNFSF13	TNF Superfamily Member 13	Protein Coding	52	GC17P007558	1.75063
ENTPD1	Ectonucleoside Triphosphate Diphosphohydrolase 1	Protein Coding	57	GC10P095711	1.74969
OPRD1	Opioid Receptor Delta 1	Protein Coding	50	GC01P028812	1.74968
AIM2	Absent In Melanoma 2	Protein Coding	48	GC01M159062	1.74933
TCTN3	Tectonic Family Member 3	Protein Coding	48	GC10M095663	1.74895
LRRK2	Leucine Rich Repeat Kinase 2	Protein Coding	56	GC12P040196	1.74895
KLF5	KLF Transcription Factor 5	Protein Coding	51	GC13P073054	1.74843
MIR16-1	MicroRNA 16-1	RNA Gene	22	GC13M050048	1.74843
FOXP4	Forkhead Box P4	Protein Coding	44	GC06P092330	1.74531
SHROOM1	Shroom Family Member 1	Protein Coding	42	GC05M132822	1.74531
MIR124-1	MicroRNA 124-1	RNA Gene	22	GC08M009903	1.74164
COL4A3	Collagen Type IV Alpha 3 Chain	Protein Coding	53	GC02P227164	1.74045
COL4A4	Collagen Type IV Alpha 4 Chain	Protein Coding	51	GC02M226973	1.74045
MMP28	Matrix Metallopeptidase 28	Protein Coding	44	GC17M035756	1.73788
MIR361	MicroRNA 361	RNA Gene	19	GC0XM085903	1.73682
H3-3B	H3.3 Histone B	Protein Coding	46	GC17M075813	1.73563
ATP6V0A2	ATPase H+ Transporting V0 Subunit A2	Protein Coding	51	GC12P123712	1.73295
P4HA1	Prolyl 4-Hydroxylase Subunit Alpha 1	Protein Coding	49	GC10M073007	1.73138
GLI1	GLI Family Zinc Finger 1	Protein Coding	56	GC12P057616	1.73039
DEFB4A	Defensin Beta 4A	Protein Coding	42	GC08P007900	1.72977
AGRN	Agrin	Protein Coding	52	GC01P001020	1.72902
PTPRD	Protein Tyrosine Phosphatase Receptor Type D	Protein Coding	52	GC09M008307	1.72889
PTCH1	Patched 1	Protein Coding	57	GC09M095442	1.72323
HLA-DPB1	Major Histocompatibility Complex, Class II, DP Beta 1	Protein Coding	51	GC06P092189	1.72323
RPS10	Ribosomal Protein S10	Protein Coding	51	GC06M071853	1.72323
GRN	Granulin Precursor	Protein Coding	55	GC17P044345	1.71894
MIR9-2	MicroRNA 9-2	RNA Gene	22	GC05M088666	1.71396
MIR9-3	MicroRNA 9-3	RNA Gene	22	GC15P089368	1.71396
ASTN2	Astrotactin 2	Protein Coding	44	GC09M116425	1.70966
KCNJ11	Potassium Inwardly Rectifying Channel Subfamily J Member 11	Protein Coding	53	GC11M017663	1.70808
ITGAL	Integrin Subunit Alpha L	Protein Coding	53	GC16P030472	1.70771
MFAP5	Microfibril Associated Protein 5	Protein Coding	51	GC12M008637	1.70284
ALOX5AP	Arachidonate 5-Lipoxygenase Activating Protein	Protein Coding	51	GC13P030713	1.70172
PTPRC	Protein Tyrosine Phosphatase Receptor Type C	Protein Coding	59	GC01P198607	1.69863
LCOR	Ligand Dependent Nuclear Receptor Corepressor	Protein Coding	44	GC10P096832	1.69656
STEAP4	STEAP4 Metalloreductase	Protein Coding	48	GC07M088410	1.69254
KERA	Keratocan	Protein Coding	48	GC12M091050	1.69137
CD80	CD80 Molecule	Protein Coding	51	GC03M119524	1.68936
CD47	CD47 Molecule	Protein Coding	51	GC03M108043	1.68919
GH1	Growth Hormone 1	Protein Coding	50	GC17M063917	1.68834
DNMT3B	DNA Methyltransferase 3 Beta	Protein Coding	57	GC20P032762	1.68502
TFEB	Transcription Factor EB	Protein Coding	48	GC06M071932	1.68499
MIR204	MicroRNA 204	RNA Gene	26	GC09M070809	1.68125
BMP3	Bone Morphogenetic Protein 3	Protein Coding	49	GC04P081030	1.68077
CHPF	Chondroitin Polymerizing Factor	Protein Coding	45	GC02M219538	1.67648
NACA2	Nascent Polypeptide Associated Complex Subunit Alpha 2	Protein Coding	38	GC17M061590	1.67627
GNS	Glucosamine (N-Acetyl)-6-Sulfatase	Protein Coding	51	GC12M064713	1.674
MIR454	MicroRNA 454	RNA Gene	22	GC17M059137	1.67297
MIR885	MicroRNA 885	RNA Gene	20	GC03M010513	1.67297
ARSA	Arylsulfatase A	Protein Coding	53	GC22M050622	1.66968
HRH1	Histamine Receptor H1	Protein Coding	52	GC03P013698	1.66966
NPC1	NPC Intracellular Cholesterol Transporter 1	Protein Coding	56	GC18M023506	1.66862
TH	Tyrosine Hydroxylase	Protein Coding	57	GC11M002163	1.66809
TNFSF13B	TNF Superfamily Member 13b	Protein Coding	52	GC13P108251	1.66785
SMYD1	SET And MYND Domain Containing 1	Protein Coding	43	GC02P088296	1.66687
RASAL3	RAS Protein Activator Like 3	Protein Coding	42	GC19M015451	1.66687
PHETA1	PH Domain Containing Endocytic Trafficking Adaptor 1	Protein Coding	39	GC12M111361	1.66687
PPP1R27	Protein Phosphatase 1 Regulatory Subunit 27	Protein Coding	34	GC17M081833	1.66687
UGDH	UDP-Glucose 6-Dehydrogenase	Protein Coding	52	GC04M039502	1.66656
NFIX	Nuclear Factor I X	Protein Coding	50	GC19P014782	1.66402
CTSL	Cathepsin L	Protein Coding	53	GC09P087725	1.6632
MIR125B1	MicroRNA 125b-1	RNA Gene	24	GC11M122100	1.66183
TARDBP	TAR DNA Binding Protein	Protein Coding	53	GC01P011013	1.66051
PAPSS1	3'-Phosphoadenosine 5'-Phosphosulfate Synthase 1	Protein Coding	49	GC04M107590	1.66005
SLC26A4	Solute Carrier Family 26 Member 4	Protein Coding	49	GC07P107660	1.65981
NIN	Ninein	Protein Coding	48	GC14M050719	1.65538
MIR486-1	MicroRNA 486-1	RNA Gene	21	GC08M041660	1.65398
NLRP12	NLR Family Pyrin Domain Containing 12	Protein Coding	51	GC19M053793	1.65169
VEGFC	Vascular Endothelial Growth Factor C	Protein Coding	53	GC04M176683	1.64874
PREP	Prolyl Endopeptidase	Protein Coding	48	GC06M105277	1.64546
GBX2	Gastrulation Brain Homeobox 2	Protein Coding	46	GC02M236165	1.64401
NT5DC2	5'-Nucleotidase Domain Containing 2	Protein Coding	42	GC03M052524	1.64401
TSKU	Tsukushi, Small Leucine Rich Proteoglycan	Protein Coding	42	GC11P076782	1.64401
TUBB3	Tubulin Beta 3 Class III	Protein Coding	55	GC16P091607	1.64257
SPTBN1	Spectrin Beta, Non-Erythrocytic 1	Protein Coding	52	GC02P054456	1.64257
ARSK	Arylsulfatase Family Member K	Protein Coding	44	GC05P095555	1.64257
MAOA	Monoamine Oxidase A	Protein Coding	55	GC0XP043654	1.63929
ROR2	Receptor Tyrosine Kinase Like Orphan Receptor 2	Protein Coding	55	GC09M096500	1.63663
FMR1	Fragile X Messenger Ribonucleoprotein 1	Protein Coding	51	GC0XP147956	1.63052
LGALS1	Galectin 1	Protein Coding	50	GC22P037675	1.628
MIR31	MicroRNA 31	RNA Gene	22	GC09M021837	1.62773
THBD	Thrombomodulin	Protein Coding	53	GC20M023026	1.62706
ATG2B	Autophagy Related 2B	Protein Coding	43	GC14M103138	1.62633
MIR375	MicroRNA 375	RNA Gene	22	GC02M219001	1.62633
SDC4	Syndecan 4	Protein Coding	51	GC20M045325	1.62506
SAA4	Serum Amyloid A4, Constitutive	Protein Coding	45	GC11M018234	1.62275
E2F1	E2F Transcription Factor 1	Protein Coding	50	GC20M033675	1.61855
SOD3	Superoxide Dismutase 3	Protein Coding	50	GC04P024798	1.61704
ITCH	Itchy E3 Ubiquitin Protein Ligase	Protein Coding	53	GC20P034363	1.61337
OLIG3	Oligodendrocyte Transcription Factor 3	Protein Coding	44	GC06M137492	1.6114
CDKN2B-AS1	CDKN2B Antisense RNA 1	RNA Gene	26	GC09P021994	1.61124
APOH	Apolipoprotein H	Protein Coding	51	GC17M066212	1.61074
CNTF	Ciliary Neurotrophic Factor	Protein Coding	47	GC11P058622	1.60884
KCNQ1OT1	KCNQ1 Opposite Strand/Antisense Transcript 1	RNA Gene	30	GC11M004526	1.60748
HSPA4	Heat Shock Protein Family A (Hsp70) Member 4	Protein Coding	49	GC05P133054	1.60701
PTGER4	Prostaglandin E Receptor 4	Protein Coding	52	GC05P040679	1.59792
CFI	Complement Factor I	Protein Coding	54	GC04M109732	1.59595
NR1I3	Nuclear Receptor Subfamily 1 Group I Member 3	Protein Coding	51	GC01M161229	1.58479
MSX2	Msh Homeobox 2	Protein Coding	53	GC05P174724	1.58464
SOX4	SRY-Box Transcription Factor 4	Protein Coding	50	GC06P021593	1.5843
ERAP2	Endoplasmic Reticulum Aminopeptidase 2	Protein Coding	47	GC05P096875	1.57964
TYK2	Tyrosine Kinase 2	Protein Coding	60	GC19M010350	1.57907
SERPINB5	Serpin Family B Member 5	Protein Coding	49	GC18P063476	1.57593
OLAH	Oleoyl-ACP Hydrolase	Protein Coding	40	GC10P015032	1.57568
TNFRSF10A	TNF Receptor Superfamily Member 10a	Protein Coding	52	GC08M023190	1.5756
JUNB	JunB Proto-Oncogene, AP-1 Transcription Factor Subunit	Protein Coding	48	GC19P012791	1.57519
BNIP3	BCL2 Interacting Protein 3	Protein Coding	47	GC10M131966	1.5735
MYD88	MYD88 Innate Immune Signal Transduction Adaptor	Protein Coding	56	GC03P038152	1.5713
UCN	Urocortin	Protein Coding	42	GC02M027308	1.5713
FBXW7	F-Box And WD Repeat Domain Containing 7	Protein Coding	51	GC04M152321	1.5702
PF4	Platelet Factor 4	Protein Coding	47	GC04M073980	1.56753
BIRC5	Baculoviral IAP Repeat Containing 5	Protein Coding	52	GC17P078214	1.56693
MAP2K6	Mitogen-Activated Protein Kinase Kinase 6	Protein Coding	53	GC17P069414	1.5656
NFAT5	Nuclear Factor Of Activated T Cells 5	Protein Coding	48	GC16P069565	1.5656
ZSWIM6	Zinc Finger SWIM-Type Containing 6	Protein Coding	42	GC05P061332	1.56474
SLC2A1	Solute Carrier Family 2 Member 1	Protein Coding	60	GC01M042925	1.56289
SNHG15	Small Nucleolar RNA Host Gene 15	RNA Gene	24	GC07M044983	1.56211
MIR296	MicroRNA 296	RNA Gene	21	GC20M058817	1.56113
EIF4G2	Eukaryotic Translation Initiation Factor 4 Gamma 2	Protein Coding	47	GC11M011140	1.55714
CD8A	CD8a Molecule	Protein Coding	54	GC02M086784	1.55672
PDIA3	Protein Disulfide Isomerase Family A Member 3	Protein Coding	51	GC15P043746	1.55594
CD34	CD34 Molecule	Protein Coding	52	GC01M207880	1.55484
SMAD9	SMAD Family Member 9	Protein Coding	53	GC13M036844	1.55456
MMP19	Matrix Metallopeptidase 19	Protein Coding	55	GC12M055835	1.55195
TMPO	Thymopoietin	Protein Coding	53	GC12P098515	1.55122
PRODH	Proline Dehydrogenase 1	Protein Coding	52	GC22M018912	1.54304
KDR	Kinase Insert Domain Receptor	Protein Coding	60	GC04M055078	1.53885
DIO3	Iodothyronine Deiodinase 3	Protein Coding	46	GC14P110707	1.53876
TNFRSF13C	TNF Receptor Superfamily Member 13C	Protein Coding	52	GC22M061493	1.53875
TCF7L1	Transcription Factor 7 Like 1	Protein Coding	48	GC02P085133	1.53505
HPD	4-Hydroxyphenylpyruvate Dioxygenase	Protein Coding	52	GC12M121839	1.53493
AMPD2	Adenosine Monophosphate Deaminase 2	Protein Coding	52	GC01P109616	1.53454
PPT1	Palmitoyl-Protein Thioesterase 1	Protein Coding	53	GC01M040103	1.53352
IKBKB	Inhibitor Of Nuclear Factor Kappa B Kinase Subunit Beta	Protein Coding	61	GC08P042271	1.53336
GSTP1	Glutathione S-Transferase Pi 1	Protein Coding	57	GC11P067583	1.529
YWHAE	Tyrosine 3-Monooxygenase/Tryptophan 5-Monooxygenase Activation Protein Epsilon	Protein Coding	56	GC17M006716	1.52866
MAP7	Microtubule Associated Protein 7	Protein Coding	43	GC06M136342	1.52844
PIEZO1	Piezo Type Mechanosensitive Ion Channel Component 1	Protein Coding	47	GC16M088715	1.52843
IL24	Interleukin 24	Protein Coding	48	GC01P206897	1.527
DPH1	Diphthamide Biosynthesis 1	Protein Coding	46	GC17P002030	1.52514
DCDC1	Doublecortin Domain Containing 1	Protein Coding	38	GC11M030851	1.52514
CCL8	C-C Motif Chemokine Ligand 8	Protein Coding	46	GC17P034319	1.52447
NPR2	Natriuretic Peptide Receptor 2	Protein Coding	56	GC09P049004	1.52259
KCNMA1	Potassium Calcium-Activated Channel Subfamily M Alpha 1	Protein Coding	56	GC10M076869	1.52249
NOD1	Nucleotide Binding Oligomerization Domain Containing 1	Protein Coding	50	GC07M030424	1.52249
STAB1	Stabilin 1	Protein Coding	48	GC03P052495	1.52249
HDAC8	Histone Deacetylase 8	Protein Coding	55	GC0XM072329	1.52196
MIR146B	MicroRNA 146b	RNA Gene	24	GC10P102436	1.52148
ADAMTS15	ADAM Metallopeptidase With Thrombospondin Type 1 Motif 15	Protein Coding	43	GC11P130448	1.5172
ZCCHC8	Zinc Finger CCHC-Type Containing 8	Protein Coding	44	GC12M122531	1.51596
EXOSC4	Exosome Component 4	Protein Coding	43	GC08P144608	1.51596
B3GALNT2	Beta-1,3-N-Acetylgalactosaminyltransferase 2	Protein Coding	48	GC01M235440	1.5144
USP33	Ubiquitin Specific Peptidase 33	Protein Coding	47	GC01M077695	1.50987
TRIB3	Tribbles Pseudokinase 3	Protein Coding	50	GC20P000361	1.5096
RAC1	Rac Family Small GTPase 1	Protein Coding	55	GC07P006377	1.50896
DYNC1I1	Dynein Cytoplasmic 1 Intermediate Chain 1	Protein Coding	47	GC07P095772	1.50623
AGAP1	ArfGAP With GTPase Domain, Ankyrin Repeat And PH Domain 1	Protein Coding	46	GC02P235494	1.50623
RPL29	Ribosomal Protein L29	Protein Coding	46	GC03M052043	1.50623
SMG6	SMG6 Nonsense Mediated MRNA Decay Factor	Protein Coding	45	GC17M002059	1.50623
DCP1A	Decapping MRNA 1A	Protein Coding	44	GC03M053340	1.50623
CCDC97	Coiled-Coil Domain Containing 97	Protein Coding	39	GC19P041310	1.50623
JRKL	JRK Like	Protein Coding	39	GC11P096389	1.50623
CSTA	Cystatin A	Protein Coding	51	GC03P122325	1.50072
SYNE3	Spectrin Repeat Containing Nuclear Envelope Family Member 3	Protein Coding	42	GC14M103130	1.50024
HMGCR	3-Hydroxy-3-Methylglutaryl-CoA Reductase	Protein Coding	53	GC05P075336	1.49109
RIGI	RNA Sensor RIG-I	Protein Coding	53	GC09M032462	1.48848
RXRB	Retinoid X Receptor Beta	Protein Coding	52	GC06M033193	1.4881
CEACAM16	CEA Cell Adhesion Molecule 16, Tectorial Membrane Component	Protein Coding	41	GC19P044699	1.4881
TECTB	Tectorin Beta	Protein Coding	38	GC10P112283	1.4881
TRPA1	Transient Receptor Potential Cation Channel Subfamily A Member 1	Protein Coding	53	GC08M072019	1.48678
CRTC1	CREB Regulated Transcription Coactivator 1	Protein Coding	50	GC19P072433	1.48611
DPEP1	Dipeptidase 1	Protein Coding	50	GC16P089613	1.48611
CSMD1	CUB And Sushi Multiple Domains 1	Protein Coding	44	GC08M002953	1.48611
TMEM167A	Transmembrane Protein 167A	Protein Coding	40	GC05M083052	1.48611
SCARNA18	Small Cajal Body-Specific RNA 18	RNA Gene	19	GC05M083064	1.48611
FAH	Fumarylacetoacetate Hydrolase	Protein Coding	53	GC15P080152	1.48564
IL15RA	Interleukin 15 Receptor Subunit Alpha	Protein Coding	47	GC10M005943	1.48482
LTF	Lactotransferrin	Protein Coding	52	GC03M046435	1.48161
CCL21	C-C Motif Chemokine Ligand 21	Protein Coding	48	GC09M034709	1.48007
CR1	Complement C3b/C4b Receptor 1 (Knops Blood Group)	Protein Coding	51	GC01P207496	1.48005
PYCARD	PYD And CARD Domain Containing	Protein Coding	48	GC16M031201	1.47809
SUMF1	Sulfatase Modifying Factor 1	Protein Coding	48	GC03M003700	1.47731
IL17B	Interleukin 17B	Protein Coding	47	GC05M149371	1.47706
MIR139	MicroRNA 139	RNA Gene	23	GC11M072615	1.47559
PAK1	P21 (RAC1) Activated Kinase 1	Protein Coding	57	GC11M100100	1.47512
CD151	CD151 Molecule (Raph Blood Group)	Protein Coding	51	GC11P002115	1.47472
TERT	Telomerase Reverse Transcriptase	Protein Coding	58	GC05M001253	1.47433
FAAH	Fatty Acid Amide Hydrolase	Protein Coding	54	GC01P046394	1.47354
TSLP	Thymic Stromal Lymphopoietin	Protein Coding	46	GC05P111070	1.47211
EDEM2	ER Degradation Enhancing Alpha-Mannosidase Like Protein 2	Protein Coding	47	GC20M035115	1.47087
GGT7	Gamma-Glutamyltransferase 7	Protein Coding	47	GC20M034844	1.47087
CPNE1	Copine 1	Protein Coding	46	GC20M035626	1.47087
RBM12	RNA Binding Motif Protein 12	Protein Coding	44	GC20M035648	1.47087
RBM39	RNA Binding Motif Protein 39	Protein Coding	44	GC20M035703	1.47087
AAR2	AAR2 Splicing Factor	Protein Coding	43	GC20P036236	1.47087
KIF12	Kinesin Family Member 12	Protein Coding	42	GC09M114086	1.47087
CNBD2	Cyclic Nucleotide Binding Domain Containing 2	Protein Coding	35	GC20P035954	1.47087
FAM169BP	Family With Sequence Similarity 169 Member B, Pseudogene	Pseudogene	29	GC15M123086	1.47087
MMP24OS	MMP24 Opposite Strand	Protein Coding	20	GC20M035202	1.47087
IRAIN	IGF1R Antisense Imprinted Non-Protein Coding RNA	RNA Gene	19	GC15M098645	1.47087
LOC105376225	Uncharacterized LOC105376225	RNA Gene	5	GC09M114144	1.47087
FPR2	Formyl Peptide Receptor 2	Protein Coding	53	GC19P051752	1.46993
ADAM15	ADAM Metallopeptidase Domain 15	Protein Coding	51	GC01P155050	1.46923
PDE4A	Phosphodiesterase 4A	Protein Coding	51	GC19P010416	1.46733
HDAC2	Histone Deacetylase 2	Protein Coding	59	GC06M113933	1.4664
ERLEC1	Endoplasmic Reticulum Lectin 1	Protein Coding	44	GC02P053786	1.46104
BCL2L1	BCL2 Like 1	Protein Coding	55	GC20M031664	1.4601
ENPP2	Ectonucleotide Pyrophosphatase/Phosphodiesterase 2	Protein Coding	52	GC08M119556	1.45936
JAM3	Junctional Adhesion Molecule 3	Protein Coding	50	GC11P134068	1.45779
XYLT2	Xylosyltransferase 2	Protein Coding	52	GC17P062941	1.45758
MIR148A	MicroRNA 148a	RNA Gene	22	GC07M025950	1.45468
HBEGF	Heparin Binding EGF Like Growth Factor	Protein Coding	50	GC05M140332	1.45234
H3-7	H3.7 Histone (Putative)	Protein Coding	23	GC01M144050	1.45048
EGFR	Epidermal Growth Factor Receptor	Protein Coding	62	GC07P055019	1.44948
FBLN2	Fibulin 2	Protein Coding	50	GC03P013750	1.44909
PLEKHA7	Pleckstrin Homology Domain Containing A7	Protein Coding	45	GC11M016778	1.44889
PCMTD1	Protein-L-Isoaspartate (D-Aspartate) O-Methyltransferase Domain Containing 1	Protein Coding	42	GC08M051817	1.44889
ATP13A2	ATPase Cation Transporting 13A2	Protein Coding	51	GC01M016985	1.44467
AHR	Aryl Hydrocarbon Receptor	Protein Coding	54	GC07P016916	1.44313
L3MBTL2	L3MBTL Histone Methyl-Lysine Binding Protein 2	Protein Coding	43	GC22P041205	1.44263
PDCD5	Programmed Cell Death 5	Protein Coding	46	GC19P032581	1.44234
OPA3	Outer Mitochondrial Membrane Lipid Metabolism Regulator OPA3	Protein Coding	44	GC19M045527	1.44176
M6PR	Mannose-6-Phosphate Receptor, Cation Dependent	Protein Coding	50	GC12M009029	1.43869
XIAP	X-Linked Inhibitor Of Apoptosis	Protein Coding	59	GC0XP123859	1.43859
DNAI2	Dynein Axonemal Intermediate Chain 2	Protein Coding	45	GC17P074274	1.43839
ROGDI	Rogdi Atypical Leucine Zipper	Protein Coding	43	GC16M004796	1.43839
ELOF1	Elongation Factor 1	Protein Coding	41	GC19M011551	1.43839
SLC26A3	Solute Carrier Family 26 Member 3	Protein Coding	51	GC07M107765	1.43619
UTS2	Urotensin 2	Protein Coding	46	GC01M007843	1.43424
SNCA	Synuclein Alpha	Protein Coding	59	GC04M089724	1.43365
MIR144	MicroRNA 144	RNA Gene	21	GC17M051196	1.43248
KCNJ18	Potassium Inwardly Rectifying Channel Subfamily J Member 18	Protein Coding	31	GC17P063638	1.43067
ACTN4	Actinin Alpha 4	Protein Coding	53	GC19P038647	1.4304
BMAL1	Basic Helix-Loop-Helix ARNT Like 1	Protein Coding	48	GC11P013277	1.42998
CXADR	CXADR Ig-Like Cell Adhesion Molecule	Protein Coding	50	GC21P017513	1.4296
ORAI1	ORAI Calcium Release-Activated Calcium Modulator 1	Protein Coding	52	GC12P126985	1.42951
MIR200B	MicroRNA 200b	RNA Gene	24	GC01P001167	1.42768
CSF2RA	Colony Stimulating Factor 2 Receptor Subunit Alpha	Protein Coding	52	GC0XP001845	1.42506
ANXA2	Annexin A2	Protein Coding	55	GC15M060347	1.42392
PFKM	Phosphofructokinase, Muscle	Protein Coding	56	GC12P048105	1.4238
RFT1	RFT1 Homolog	Protein Coding	45	GC03M053071	1.4238
COL20A1	Collagen Type XX Alpha 1 Chain	Protein Coding	44	GC20P063293	1.42305
CNR2	Cannabinoid Receptor 2	Protein Coding	51	GC01M023870	1.42187
PDCD1	Programmed Cell Death 1	Protein Coding	55	GC02M241849	1.42064
ITIH1	Inter-Alpha-Trypsin Inhibitor Heavy Chain 1	Protein Coding	47	GC03P052777	1.41841
CEACAM4	CEA Cell Adhesion Molecule 4	Protein Coding	40	GC19M070615	1.41841
BAG1	BAG Cochaperone 1	Protein Coding	47	GC09M033245	1.41773
IFNL1	Interferon Lambda 1	Protein Coding	43	GC19P039296	1.41534
CYP2D6	Cytochrome P450 Family 2 Subfamily D Member 6	Protein Coding	53	GC22M042126	1.41404
PPIB	Peptidylprolyl Isomerase B	Protein Coding	57	GC15M064155	1.41333
CD69	CD69 Molecule	Protein Coding	49	GC12M022623	1.41283
THY1	Thy-1 Cell Surface Antigen	Protein Coding	50	GC11M119417	1.41211
LNCRNA-ATB	LncRNA Activated By TGF-Beta	RNA Gene	8	GC14P035441	1.41154
MYO18B	Myosin XVIIIB	Protein Coding	43	GC22P025742	1.41045
AQP4	Aquaporin 4	Protein Coding	53	GC18M026852	1.41002
ZFP36	ZFP36 Ring Finger Protein	Protein Coding	44	GC19P039406	1.40941
MIR320A	MicroRNA 320a	RNA Gene	24	GC08M022274	1.40787
MIR485	MicroRNA 485	RNA Gene	20	GC14P110923	1.40637
NARS1	Asparaginyl-TRNA Synthetase 1	Protein Coding	51	GC18M057601	1.4052
IL18RAP	Interleukin 18 Receptor Accessory Protein	Protein Coding	46	GC02P102418	1.39686
MIR33A	MicroRNA 33a	RNA Gene	22	GC22P041900	1.39549
NSD2	Nuclear Receptor Binding SET Domain Protein 2	Protein Coding	49	GC04P001872	1.39489
RNASEH2C	Ribonuclease H2 Subunit C	Protein Coding	45	GC11M065714	1.39489
CHRNA7	Cholinergic Receptor Nicotinic Alpha 7 Subunit	Protein Coding	52	GC15P031923	1.39395
TYMP	Thymidine Phosphorylase	Protein Coding	54	GC22M050525	1.39212
SMO	Smoothened, Frizzled Class Receptor	Protein Coding	57	GC07P132495	1.39129
IGFBP2	Insulin Like Growth Factor Binding Protein 2	Protein Coding	51	GC02P216632	1.39108
NARS2	Asparaginyl-TRNA Synthetase 2, Mitochondrial	Protein Coding	50	GC11M078435	1.39047
DDR1	Discoidin Domain Receptor Tyrosine Kinase 1	Protein Coding	53	GC06P092137	1.38976
TNIP1	TNFAIP3 Interacting Protein 1	Protein Coding	46	GC05M151029	1.38974
IL1F10	Interleukin 1 Family Member 10	Protein Coding	44	GC02P113067	1.38795
TMTC3	Transmembrane O-Mannosyltransferase Targeting Cadherins 3	Protein Coding	42	GC12P088142	1.38781
SLC9A3R1	SLC9A3 Regulator 1	Protein Coding	52	GC17P074749	1.38539
LMNB1	Lamin B1	Protein Coding	53	GC05P126776	1.38525
SHC1	SHC Adaptor Protein 1	Protein Coding	50	GC01M154962	1.38226
SERPINA4	Serpin Family A Member 4	Protein Coding	48	GC14P094561	1.38226
DUSP1	Dual Specificity Phosphatase 1	Protein Coding	52	GC05M172768	1.38206
NR4A2	Nuclear Receptor Subfamily 4 Group A Member 2	Protein Coding	53	GC02M156324	1.37686
METTL3	Methyltransferase 3, N6-Adenosine-Methyltransferase Complex Catalytic Subunit	Protein Coding	48	GC14M021498	1.37587
GPX3	Glutathione Peroxidase 3	Protein Coding	47	GC05P150997	1.37587
MIR337	MicroRNA 337	RNA Gene	22	GC14P110907	1.37587
CSF3	Colony Stimulating Factor 3	Protein Coding	47	GC17P040015	1.37391
PPARGC1A	PPARG Coactivator 1 Alpha	Protein Coding	53	GC04M023755	1.37381
SNORD19	Small Nucleolar RNA, C/D Box 19	RNA Gene	18	GC03P053122	1.3716
FBN3	Fibrillin 3	Protein Coding	43	GC19M008065	1.36765
HSPB1	Heat Shock Protein Family B (Small) Member 1	Protein Coding	59	GC07P076302	1.36459
TRPM6	Transient Receptor Potential Cation Channel Subfamily M Member 6	Protein Coding	51	GC09M074725	1.36456
STX5	Syntaxin 5	Protein Coding	47	GC11M062806	1.36456
POR	Cytochrome P450 Oxidoreductase	Protein Coding	56	GC07P075899	1.36364
CSN1S1	Casein Alpha S1	Protein Coding	43	GC04P069932	1.36362
IL18BP	Interleukin 18 Binding Protein	Protein Coding	48	GC11P071998	1.36263
RPA3	Replication Protein A3	Protein Coding	47	GC07M008415	1.36241
MIR125B2	MicroRNA 125b-2	RNA Gene	23	GC21P016590	1.36241
GSTT1	Glutathione S-Transferase Theta 1	Protein Coding	38	GC22Mi00270	1.35957
TCOF1	Treacle Ribosome Biogenesis Factor 1	Protein Coding	48	GC05P150358	1.35833
JAK1	Janus Kinase 1	Protein Coding	60	GC01M064833	1.35825
ANK3	Ankyrin 3	Protein Coding	50	GC10M060026	1.35537
TCF4	Transcription Factor 4	Protein Coding	54	GC18M055222	1.35499
PPBP	Pro-Platelet Basic Protein	Protein Coding	49	GC04M073986	1.352
MIR365A	MicroRNA 365a	RNA Gene	22	GC16P014309	1.35118
ADRB2	Adrenoceptor Beta 2	Protein Coding	56	GC05P148825	1.34856
TNFRSF18	TNF Receptor Superfamily Member 18	Protein Coding	48	GC01M001203	1.3463
ADIPOR1	Adiponectin Receptor 1	Protein Coding	51	GC01M202940	1.34601
MIR193A	MicroRNA 193a	RNA Gene	22	GC17P031559	1.34484
ERVK-18	Endogenous Retrovirus Group K Member 18	Protein Coding	11	GC01U903332	1.34444
SIGLEC1	Sialic Acid Binding Ig Like Lectin 1	Protein Coding	47	GC20M003686	1.34084
TBX6	T-Box Transcription Factor 6	Protein Coding	46	GC16M030085	1.33977
LRP1	LDL Receptor Related Protein 1	Protein Coding	53	GC12P057128	1.33952
KIT	KIT Proto-Oncogene, Receptor Tyrosine Kinase	Protein Coding	60	GC04P054657	1.33349
GZMB	Granzyme B	Protein Coding	54	GC14M024630	1.32987
METRNL	Meteorin Like, Glial Cell Differentiation Regulator	Protein Coding	42	GC17P083079	1.32824
DDIT3	DNA Damage Inducible Transcript 3	Protein Coding	52	GC12M057516	1.32778
PTK2	Protein Tyrosine Kinase 2	Protein Coding	55	GC08M140657	1.32649
TRPC6	Transient Receptor Potential Cation Channel Subfamily C Member 6	Protein Coding	57	GC11M101451	1.32632
RECK	Reversion Inducing Cysteine Rich Protein With Kazal Motifs	Protein Coding	47	GC09P036036	1.3258
PLXNC1	Plexin C1	Protein Coding	47	GC12P094150	1.3258
THBS2	Thrombospondin 2	Protein Coding	53	GC06M169215	1.32547
SECISBP2	SECIS Binding Protein 2	Protein Coding	48	GC09P089318	1.32393
EEIG1	Estrogen-Induced Osteoclastogenesis Regulator 1	Protein Coding	37	GC09M127941	1.31897
CAPZB	Capping Actin Protein Of Muscle Z-Line Subunit Beta	Protein Coding	47	GC01M019339	1.31673
MIR99B	MicroRNA 99b	RNA Gene	22	GC19P051692	1.31641
CFLAR	CASP8 And FADD Like Apoptosis Regulator	Protein Coding	51	GC02P201122	1.3154
EPYC	Epiphycan	Protein Coding	43	GC12M090963	1.31526
KLF9	KLF Transcription Factor 9	Protein Coding	42	GC09M070384	1.31526
ITIH4	Inter-Alpha-Trypsin Inhibitor Heavy Chain 4	Protein Coding	50	GC03M052812	1.31089
COL6A5	Collagen Type VI Alpha 5 Chain	Protein Coding	42	GC03P130345	1.31064
HOTTIP	HOXA Distal Transcript Antisense RNA	RNA Gene	25	GC07P027198	1.30889
GGCX	Gamma-Glutamyl Carboxylase	Protein Coding	55	GC02M085544	1.30838
CLEC4A	C-Type Lectin Domain Family 4 Member A	Protein Coding	46	GC12P023589	1.30834
TPSAB1	Tryptase Alpha/Beta 1	Protein Coding	50	GC16P001240	1.30435
TNR	Tenascin R	Protein Coding	50	GC01M175291	1.30421
PDGFRB	Platelet Derived Growth Factor Receptor Beta	Protein Coding	60	GC05M150113	1.30333
MIR29C	MicroRNA 29c	RNA Gene	21	GC01M207811	1.30212
LTBR	Lymphotoxin Beta Receptor	Protein Coding	48	GC12P006375	1.30166
FIP1L1	Factor Interacting With PAPOLA And CPSF1	Protein Coding	47	GC04P053435	1.30133
TNFSF10	TNF Superfamily Member 10	Protein Coding	51	GC03M172505	1.30113
CD59	CD59 Molecule (CD59 Blood Group)	Protein Coding	53	GC11M033704	1.30014
SPON1	Spondin 1	Protein Coding	45	GC11P013940	1.29652
OPRK1	Opioid Receptor Kappa 1	Protein Coding	52	GC08M053227	1.29516
IL27	Interleukin 27	Protein Coding	44	GC16M038243	1.29516
C1R	Complement C1r	Protein Coding	53	GC12M007993	1.29367
MIR382	MicroRNA 382	RNA Gene	18	GC14P110918	1.29085
GRP	Gastrin Releasing Peptide	Protein Coding	47	GC18P059220	1.28988
SCG2	Secretogranin II	Protein Coding	46	GC02M223596	1.28987
CENPJ	Centromere Protein J	Protein Coding	47	GC13M024882	1.28923
MIR455	MicroRNA 455	RNA Gene	22	GC09P114209	1.28894
MIR98	MicroRNA 98	RNA Gene	21	GC0XM053646	1.28653
MIR136	MicroRNA 136	RNA Gene	22	GC14P110571	1.28609
PITX2	Paired Like Homeodomain 2	Protein Coding	52	GC04M110617	1.28478
NOX1	NADPH Oxidase 1	Protein Coding	50	GC0XM100843	1.28338
PPP1CC	Protein Phosphatase 1 Catalytic Subunit Gamma	Protein Coding	51	GC12M110709	1.28336
BLK	BLK Proto-Oncogene, Src Family Tyrosine Kinase	Protein Coding	56	GC08P011486	1.28016
REL	REL Proto-Oncogene, NF-KB Subunit	Protein Coding	53	GC02P060881	1.28016
PTH2R	Parathyroid Hormone 2 Receptor	Protein Coding	52	GC02P208359	1.27811
BST1	Bone Marrow Stromal Cell Antigen 1	Protein Coding	49	GC04P019222	1.27643
WARS1	Tryptophanyl-TRNA Synthetase 1	Protein Coding	52	GC14M103181	1.27369
NGFR	Nerve Growth Factor Receptor	Protein Coding	54	GC17P049495	1.27183
ELP1	Elongator Acetyltransferase Complex Subunit 1	Protein Coding	51	GC09M108868	1.26969
NBAS	NBAS Subunit Of NRZ Tethering Complex	Protein Coding	47	GC02M014791	1.26939
SSPN	Sarcospan	Protein Coding	42	GC12P026118	1.26939
MT-CO1	Mitochondrially Encoded Cytochrome C Oxidase I	Protein Coding	38	GCMTP005906	1.26939
KHDRBS1	KH RNA Binding Domain Containing, Signal Transduction Associated 1	Protein Coding	47	GC01P032013	1.26697
MEOX1	Mesenchyme Homeobox 1	Protein Coding	48	GC17M043640	1.26666
NONO	Non-POU Domain Containing Octamer Binding	Protein Coding	52	GC0XP071255	1.2656
RPL5	Ribosomal Protein L5	Protein Coding	54	GC01P092832	1.26526
ALK	ALK Receptor Tyrosine Kinase	Protein Coding	59	GC02M029190	1.26453
KCNA2	Potassium Voltage-Gated Channel Subfamily A Member 2	Protein Coding	53	GC01M110519	1.26436
SAA2	Serum Amyloid A2	Protein Coding	41	GC11M018238	1.26397
CAMK2G	Calcium/Calmodulin Dependent Protein Kinase II Gamma	Protein Coding	54	GC10M073812	1.26319
SOX11	SRY-Box Transcription Factor 11	Protein Coding	47	GC02P005707	1.26241
HMGA2	High Mobility Group AT-Hook 2	Protein Coding	50	GC12P065824	1.26106
HMGB2	High Mobility Group Box 2	Protein Coding	49	GC04M173331	1.26106
ARSH	Arylsulfatase Family Member H	Protein Coding	39	GC0XP003006	1.26032
TRPC1	Transient Receptor Potential Cation Channel Subfamily C Member 1	Protein Coding	48	GC03P142724	1.25954
IL26	Interleukin 26	Protein Coding	42	GC12M068201	1.25855
SETDB1	SET Domain Bifurcated Histone Lysine Methyltransferase 1	Protein Coding	49	GC01P150926	1.25758
GK	Glycerol Kinase	Protein Coding	52	GC0XP031103	1.25734
SHMT2	Serine Hydroxymethyltransferase 2	Protein Coding	52	GC12P057229	1.25483
HMMR	Hyaluronan Mediated Motility Receptor	Protein Coding	50	GC05P163480	1.25385
CHKA	Choline Kinase Alpha	Protein Coding	49	GC11M068052	1.2515
NPPC	Natriuretic Peptide C	Protein Coding	48	GC02M231921	1.24944
CHIT1	Chitinase 1	Protein Coding	51	GC01M203213	1.24924
MACIR	Macrophage Immunometabolism Regulator	Protein Coding	36	GC05P103259	1.24823
PTK2B	Protein Tyrosine Kinase 2 Beta	Protein Coding	55	GC08P027311	1.24724
SNHG16	Small Nucleolar RNA Host Gene 16	RNA Gene	22	GC17P076544	1.24724
MIR488	MicroRNA 488	RNA Gene	19	GC01M177029	1.24724
GRPR	Gastrin Releasing Peptide Receptor	Protein Coding	50	GC0XP016141	1.24677
DEFB104A	Defensin Beta 104A	Protein Coding	36	GC08P007836	1.24621
DEFB104B	Defensin Beta 104B	Protein Coding	30	GC08M007470	1.24621
SYNE2	Spectrin Repeat Containing Nuclear Envelope Protein 2	Protein Coding	47	GC14P063761	1.24362
ADAMTS8	ADAM Metallopeptidase With Thrombospondin Type 1 Motif 8	Protein Coding	48	GC11M130404	1.24297
HNRNPC	Heterogeneous Nuclear Ribonucleoprotein C	Protein Coding	48	GC14M023657	1.24126
MAPK3	Mitogen-Activated Protein Kinase 3	Protein Coding	56	GC16M038440	1.24116
MIR30B	MicroRNA 30b	RNA Gene	24	GC08M134800	1.2377
GALE	UDP-Galactose-4-Epimerase	Protein Coding	50	GC01M023795	1.23563
KCNQ2	Potassium Voltage-Gated Channel Subfamily Q Member 2	Protein Coding	55	GC20M063400	1.235
IFT43	Intraflagellar Transport 43	Protein Coding	45	GC14P075902	1.2343
HSPA8	Heat Shock Protein Family A (Hsp70) Member 8	Protein Coding	56	GC11M123057	1.23427
BTLA	B And T Lymphocyte Associated	Protein Coding	47	GC03M112463	1.23332
ITGAX	Integrin Subunit Alpha X	Protein Coding	53	GC16P042860	1.2322
EFNB2	Ephrin B2	Protein Coding	50	GC13M106489	1.22972
TCIRG1	T Cell Immune Regulator 1, ATPase H+ Transporting V0 Subunit A3	Protein Coding	51	GC11P071080	1.22682
OSTM1	Osteoclastogenesis Associated Transmembrane Protein 1	Protein Coding	48	GC06M108215	1.22682
PIK3CB	Phosphatidylinositol-4,5-Bisphosphate 3-Kinase Catalytic Subunit Beta	Protein Coding	55	GC03M138652	1.22593
NCALD	Neurocalcin Delta	Protein Coding	47	GC08M101704	1.22587
HLA-G	Major Histocompatibility Complex, Class I, G	Protein Coding	50	GC06P092102	1.22124
CCL1	C-C Motif Chemokine Ligand 1	Protein Coding	45	GC17M051361	1.22124
CASC2	Cancer Susceptibility 2	RNA Gene	29	GC10P118046	1.22124
SNHG12	Small Nucleolar RNA Host Gene 12	RNA Gene	27	GC01M028578	1.22124
MIR106A	MicroRNA 106a	RNA Gene	21	GC0XM134339	1.22124
PCAT1	Prostate Cancer Associated Transcript 1	RNA Gene	20	GC08P126553	1.22124
SETD2	SET Domain Containing 2, Histone Lysine Methyltransferase	Protein Coding	53	GC03M047033	1.21986
RAI1	Retinoic Acid Induced 1	Protein Coding	46	GC17P018135	1.2191
DLL1	Delta Like Canonical Notch Ligand 1	Protein Coding	52	GC06M170282	1.2162
DPP7	Dipeptidyl Peptidase 7	Protein Coding	47	GC09M137854	1.21368
SERPINA12	Serpin Family A Member 12	Protein Coding	46	GC14M094487	1.21368
B4GALT1	Beta-1,4-Galactosyltransferase 1	Protein Coding	53	GC09M033100	1.20925
C1QTNF12	C1q And TNF Related 12	Protein Coding	34	GC01M007452	1.20751
LOC106728418	LEP 5' Regulatory Region	Functional Element	3	GC07P128238	1.20751
NPM1	Nucleophosmin 1	Protein Coding	57	GC05P171387	1.20681
PTPRJ	Protein Tyrosine Phosphatase Receptor Type J	Protein Coding	55	GC11P048002	1.20681
CYP11A1	Cytochrome P450 Family 11 Subfamily A Member 1	Protein Coding	54	GC15M074337	1.20681
CSK	C-Terminal Src Kinase	Protein Coding	53	GC15P074782	1.20681
HMOX2	Heme Oxygenase 2	Protein Coding	53	GC16P004474	1.20681
KCNE3	Potassium Voltage-Gated Channel Subfamily E Regulatory Subunit 3	Protein Coding	53	GC11M074454	1.20681
SLC25A13	Solute Carrier Family 25 Member 13	Protein Coding	53	GC07M096120	1.20681
AP3B1	Adaptor Related Protein Complex 3 Subunit Beta 1	Protein Coding	52	GC05M078000	1.20681
CDC7	Cell Division Cycle 7	Protein Coding	52	GC01P091500	1.20681
CRADD	CASP2 And RIPK1 Domain Containing Adaptor With Death Domain	Protein Coding	51	GC12P093677	1.20681
CRBN	Cereblon	Protein Coding	51	GC03M003144	1.20681
CUX1	Cut Like Homeobox 1	Protein Coding	51	GC07P101815	1.20681
SENP1	SUMO Specific Peptidase 1	Protein Coding	51	GC12M048042	1.20681
EIF2B1	Eukaryotic Translation Initiation Factor 2B Subunit Alpha	Protein Coding	50	GC12M123620	1.20681
NISCH	Nischarin	Protein Coding	50	GC03P052455	1.20681
SOCS2	Suppressor Of Cytokine Signaling 2	Protein Coding	50	GC12P093569	1.20681
USP24	Ubiquitin Specific Peptidase 24	Protein Coding	50	GC01M055066	1.20681
AOC1	Amine Oxidase Copper Containing 1	Protein Coding	49	GC07P150824	1.20681
CEACAM3	CEA Cell Adhesion Molecule 3	Protein Coding	49	GC19P041796	1.20681
FANCE	FA Complementation Group E	Protein Coding	49	GC06P092276	1.20681
PUF60	Poly(U) Binding Splicing Factor 60	Protein Coding	49	GC08M143816	1.20681
SLC27A6	Solute Carrier Family 27 Member 6	Protein Coding	49	GC05P128538	1.20681
STRA6	Signaling Receptor And Transporter Of Retinol STRA6	Protein Coding	49	GC15M074179	1.20681
TACC3	Transforming Acidic Coiled-Coil Containing Protein 3	Protein Coding	49	GC04P001723	1.20681
DEF6	DEF6 Guanine Nucleotide Exchange Factor	Protein Coding	48	GC06P092271	1.20681
HLA-DPA1	Major Histocompatibility Complex, Class II, DP Alpha 1	Protein Coding	48	GC06M033064	1.20681
MN1	MN1 Proto-Oncogene, Transcriptional Regulator	Protein Coding	48	GC22M027748	1.20681
NEK4	NIMA Related Kinase 4	Protein Coding	48	GC03M052708	1.20681
ORM1	Orosomucoid 1	Protein Coding	48	GC09P114323	1.20681
RASGRP3	RAS Guanyl Releasing Protein 3	Protein Coding	48	GC02P033436	1.20681
RPL10A	Ribosomal Protein L10a	Protein Coding	48	GC06P092277	1.20681
SCUBE3	Signal Peptide, CUB Domain And EGF Like Domain Containing 3	Protein Coding	48	GC06P092272	1.20681
SPPL2A	Signal Peptide Peptidase Like 2A	Protein Coding	48	GC15M050702	1.20681
CCNT1	Cyclin T1	Protein Coding	47	GC12M048688	1.20681
DDX23	DEAD-Box Helicase 23	Protein Coding	47	GC12M048829	1.20681
DGKI	Diacylglycerol Kinase Iota	Protein Coding	47	GC07M137381	1.20681
DNAJA3	DnaJ Heat Shock Protein Family (Hsp40) Member A3	Protein Coding	47	GC16P004425	1.20681
EEF1D	Eukaryotic Translation Elongation Factor 1 Delta	Protein Coding	47	GC08M143579	1.20681
NUP160	Nucleoporin 160	Protein Coding	47	GC11M099381	1.20681
RAD54L2	RAD54 Like 2	Protein Coding	47	GC03P051538	1.20681
AAGAB	Alpha And Gamma Adaptin Binding Protein	Protein Coding	46	GC15M067200	1.20681
CEP250	Centrosomal Protein 250	Protein Coding	46	GC20P035455	1.20681
CYP2A13	Cytochrome P450 Family 2 Subfamily A Member 13	Protein Coding	46	GC19P041088	1.20681
MAGI1	Membrane Associated Guanylate Kinase, WW And PDZ Domain Containing 1	Protein Coding	46	GC03M065330	1.20681
NDST4	N-Deacetylase And N-Sulfotransferase 4	Protein Coding	46	GC04M114827	1.20681
ORAI2	ORAI Calcium Release-Activated Calcium Modulator 2	Protein Coding	46	GC07P102433	1.20681
PARP10	Poly(ADP-Ribose) Polymerase Family Member 10	Protein Coding	46	GC08M143977	1.20681
RFX3	Regulatory Factor X3	Protein Coding	46	GC09M003214	1.20681
SCRIB	Scribble Planar Cell Polarity Protein	Protein Coding	46	GC08M144256	1.20681
SHARPIN	SHANK Associated RH Domain Interactor	Protein Coding	46	GC08M144098	1.20681
TEAD3	TEA Domain Transcription Factor 3	Protein Coding	46	GC06M071860	1.20681
USP16	Ubiquitin Specific Peptidase 16	Protein Coding	46	GC21P029024	1.20681
B9D2	B9 Domain Containing 2	Protein Coding	45	GC19M041354	1.20681
BRWD1	Bromodomain And WD Repeat Domain Containing 1	Protein Coding	45	GC21M039184	1.20681
DDX10	DEAD-Box Helicase 10	Protein Coding	45	GC11P108569	1.20681
KCNIP4	Potassium Voltage-Gated Channel Interacting Protein 4	Protein Coding	45	GC04M020728	1.20681
MGRN1	Mahogunin Ring Finger 1	Protein Coding	45	GC16P013593	1.20681
PITPNB	Phosphatidylinositol Transfer Protein Beta	Protein Coding	45	GC22M027851	1.20681
POLD3	DNA Polymerase Delta 3, Accessory Subunit	Protein Coding	45	GC11P074496	1.20681
ABCB9	ATP Binding Cassette Subfamily B Member 9	Protein Coding	44	GC12M122920	1.20681
ANKRD6	Ankyrin Repeat Domain 6	Protein Coding	44	GC06P089433	1.20681
LRRN1	Leucine Rich Repeat Neuronal 1	Protein Coding	44	GC03P003799	1.20681
LYPLAL1	Lysophospholipase Like 1	Protein Coding	44	GC01P219173	1.20681
MAML2	Mastermind Like Transcriptional Coactivator 2	Protein Coding	44	GC11M095976	1.20681
PPM1H	Protein Phosphatase, Mg2+/Mn2+ Dependent 1H	Protein Coding	44	GC12M062643	1.20681
SH2B2	SH2B Adaptor Protein 2	Protein Coding	44	GC07P102286	1.20681
TAF11	TATA-Box Binding Protein Associated Factor 11	Protein Coding	44	GC06M071856	1.20681
TAS1R2	Taste 1 Receptor Member 2	Protein Coding	44	GC01M018839	1.20681
WSCD2	WSC Domain Containing 2	Protein Coding	44	GC12P108129	1.20681
ZNF76	Zinc Finger Protein 76	Protein Coding	44	GC06P092274	1.20681
ANKS1A	Ankyrin Repeat And Sterile Alpha Motif Domain Containing 1A	Protein Coding	43	GC06P092268	1.20681
CAVIN2	Caveolae Associated Protein 2	Protein Coding	43	GC02M191835	1.20681
CHD9	Chromodomain Helicase DNA Binding Protein 9	Protein Coding	43	GC16P053041	1.20681
CLDN23	Claudin 23	Protein Coding	43	GC08P008701	1.20681
DDX55	DEAD-Box Helicase 55	Protein Coding	43	GC12P123602	1.20681
FRMD4A	FERM Domain Containing 4A	Protein Coding	43	GC10M013643	1.20681
HNRNPUL1	Heterogeneous Nuclear Ribonucleoprotein U Like 1	Protein Coding	43	GC19P041262	1.20681
IRX3	Iroquois Homeobox 3	Protein Coding	43	GC16M054283	1.20681
ISLR	Immunoglobulin Superfamily Containing Leucine Rich Repeat	Protein Coding	43	GC15P074173	1.20681
ISLR2	Immunoglobulin Superfamily Containing Leucine Rich Repeat 2	Protein Coding	43	GC15P074100	1.20681
MAF1	MAF1 Homolog, Negative Regulator Of RNA Polymerase III	Protein Coding	43	GC08P144613	1.20681
POGK	Pogo Transposable Element Derived With KRAB Domain	Protein Coding	43	GC01P166809	1.20681
TIPIN	TIMELESS Interacting Protein	Protein Coding	43	GC15M066336	1.20681
BLTP3A	Bridge-Like Lipid Transfer Protein Family Member 3A	Protein Coding	42	GC06P092894	1.20681
CDK2AP1	Cyclin Dependent Kinase 2 Associated Protein 1	Protein Coding	42	GC12M123250	1.20681
GALNT18	Polypeptide N-Acetylgalactosaminyltransferase 18	Protein Coding	42	GC11M011293	1.20681
KIAA1217	KIAA1217	Protein Coding	42	GC10P023695	1.20681
KNTC1	Kinetochore Associated 1	Protein Coding	42	GC12P122527	1.20681
MOB3B	MOB Kinase Activator 3B	Protein Coding	42	GC09M028529	1.20681
MPHOSPH9	M-Phase Phosphoprotein 9	Protein Coding	42	GC12M123153	1.20681
NUDT4	Nudix Hydrolase 4	Protein Coding	42	GC12P093417	1.20681
RRP9	Ribosomal RNA Processing 9, U3 Small Nucleolar RNA Binding Protein	Protein Coding	42	GC03M051943	1.20681
SBNO1	Strawberry Notch Homolog 1	Protein Coding	42	GC12M123289	1.20681
TCP11	T-Complex 11	Protein Coding	42	GC06M071857	1.20681
TMEM18	Transmembrane Protein 18	Protein Coding	42	GC02M000660	1.20681
ZWILCH	Zwilch Kinetochore Protein	Protein Coding	42	GC15P066504	1.20681
APOBEC4	Apolipoprotein B MRNA Editing Enzyme Catalytic Polypeptide Like 4	Protein Coding	41	GC01M183646	1.20681
CCDC33	Coiled-Coil Domain Containing 33	Protein Coding	41	GC15P123483	1.20681
NMRAL1	NmrA Like Redox Sensor 1	Protein Coding	41	GC16M004461	1.20681
TMEM91	Transmembrane Protein 91	Protein Coding	41	GC19P072920	1.20681
ASB8	Ankyrin Repeat And SOCS Box Containing 8	Protein Coding	40	GC12M048147	1.20681
BTNL8	Butyrophilin Like 8	Protein Coding	40	GC05P183748	1.20681
CEACAM21	CEA Cell Adhesion Molecule 21	Protein Coding	40	GC19P072926	1.20681
KANSL2	KAT8 Regulatory NSL Complex Subunit 2	Protein Coding	40	GC12M048653	1.20681
NABP1	Nucleic Acid Binding Protein 1	Protein Coding	40	GC02P191678	1.20681
POLR2M	RNA Polymerase II Subunit M	Protein Coding	40	GC15P057706	1.20681
PRPF18	Pre-MRNA Processing Factor 18	Protein Coding	40	GC10P013586	1.20681
REPIN1	Replication Initiator 1	Protein Coding	40	GC07P150368	1.20681
RPAP3	RNA Polymerase II Associated Protein 3	Protein Coding	40	GC12M047661	1.20681
TMEM176A	Transmembrane Protein 176A	Protein Coding	40	GC07P150800	1.20681
UBL5	Ubiquitin Like 5	Protein Coding	40	GC19P009827	1.20681
ZC3H3	Zinc Finger CCCH-Type Containing 3	Protein Coding	40	GC08M143437	1.20681
CCDC82	Coiled-Coil Domain Containing 82	Protein Coding	39	GC11M100316	1.20681
FAM98A	Family With Sequence Similarity 98 Member A	Protein Coding	39	GC02M033532	1.20681
IQCH	IQ Motif Containing H	Protein Coding	39	GC15P067254	1.20681
NRBP2	Nuclear Receptor Binding Protein 2	Protein Coding	39	GC08M144265	1.20681
PLPP6	Phospholipid Phosphatase 6	Protein Coding	39	GC09P004663	1.20681
RSRC2	Arginine And Serine Rich Coiled-Coil 2	Protein Coding	39	GC12M122503	1.20681
SPATC1	Spermatogenesis And Centriole Associated 1	Protein Coding	39	GC08P144611	1.20681
CDC26	Cell Division Cycle 26	Protein Coding	38	GC09M113255	1.20681
EPPK1	Epiplakin 1	Protein Coding	38	GC08M143857	1.20681
EQTN	Equatorin	Protein Coding	38	GC09M027284	1.20681
FAM53A	Family With Sequence Similarity 53 Member A	Protein Coding	38	GC04M002583	1.20681
FAM83C	Family With Sequence Similarity 83 Member C	Protein Coding	38	GC20M035285	1.20681
ISOC1	Isochorismatase Domain Containing 1	Protein Coding	38	GC05P129094	1.20681
THSD7B	Thrombospondin Type 1 Domain Containing 7B	Protein Coding	38	GC02P136765	1.20681
TMEM106C	Transmembrane Protein 106C	Protein Coding	38	GC12P047963	1.20681
TMEM176B	Transmembrane Protein 176B	Protein Coding	38	GC07M150791	1.20681
ZNF641	Zinc Finger Protein 641	Protein Coding	38	GC12M049833	1.20681
OR10AD1	Olfactory Receptor Family 10 Subfamily AD Member 1	Protein Coding	37	GC12M048201	1.20681
ZBED5	Zinc Finger BED-Type Containing 5	Protein Coding	37	GC11M011144	1.20681
CLEC18A	C-Type Lectin Domain Family 18 Member A	Protein Coding	36	GC16P069943	1.20681
RFLNA	Refilin A	Protein Coding	36	GC12P127037	1.20681
CCDC184	Coiled-Coil Domain Containing 184	Protein Coding	35	GC12P048183	1.20681
CLEC18C	C-Type Lectin Domain Family 18 Member C	Protein Coding	35	GC16P070173	1.20681
C11orf87	Chromosome 11 Open Reading Frame 87	Protein Coding	34	GC11P109421	1.20681
H1-7	H1.7 Linker Histone	Protein Coding	33	GC12P048329	1.20681
POLR2J2	RNA Polymerase II Subunit J2	Protein Coding	33	GC07M103398	1.20681
POLR2J3	RNA Polymerase II Subunit J3	Protein Coding	33	GC07M102537	1.20681
C17orf67	Chromosome 17 Open Reading Frame 67	Protein Coding	32	GC17M056791	1.20681
TMEM61	Transmembrane Protein 61	Protein Coding	32	GC01P054980	1.20681
UQCC5	Ubiquinol-Cytochrome C Reductase Complex Assembly Factor 5	Protein Coding	32	GC03P052534	1.20681
C8orf82	Chromosome 8 Open Reading Frame 82	Protein Coding	31	GC08M144525	1.20681
MS4A13	Membrane Spanning 4-Domains A13	Protein Coding	31	GC11P060515	1.20681
MANSC4	MANSC Domain Containing 4	Protein Coding	30	GC12M027762	1.20681
SMIM23	Small Integral Membrane Protein 23	Protein Coding	29	GC05P171772	1.20681
RNF32-DT	RNF32 Divergent Transcript	RNA Gene	28	GC07M156395	1.20681
PDXDC2P	Pyridoxal Dependent Decarboxylase Domain Containing 2, Pseudogene	Pseudogene	25	GC16M071050	1.20681
ERCC6L2-AS1	ERCC6L2 Antisense RNA 1	RNA Gene	24	GC09M095758	1.20681
ZC3H11B	Zinc Finger CCCH-Type Containing 11B	Protein Coding	20	GC01M219607	1.20681
MIR661	MicroRNA 661	RNA Gene	19	GC08M143945	1.20681
SOCS2-AS1	SOCS2 Antisense RNA 1	RNA Gene	19	GC12M093504	1.20681
DUBR	DPPA2 Upstream Binding RNA	RNA Gene	18	GC03P107128	1.20681
FAM83C-AS1	FAM83C Antisense RNA 1	RNA Gene	18	GC20P035425	1.20681
HCG23	HLA Complex Group 23	RNA Gene	18	GC06P092180	1.20681
IQCH-AS1	IQCH Antisense RNA 1	RNA Gene	18	GC15M067290	1.20681
SNORD16	Small Nucleolar RNA, C/D Box 16	RNA Gene	18	GC15M122085	1.20681
ATP2B1-AS1	ATP2B1 Antisense RNA 1	RNA Gene	17	GC12P089709	1.20681
GARS1-DT	GARS1 Divergent Transcript	RNA Gene	17	GC07M030775	1.20681
DDX19A-DT	DDX19A Divergent Transcript	RNA Gene	16	GC16M071077	1.20681
LYPLAL1-AS1	LYPLAL1 Antisense RNA 1	RNA Gene	16	GC01M219411	1.20681
MIR1289-1	MicroRNA 1289-1	RNA Gene	15	GC20M035453	1.20681
ROCR	Regulator Of Chondrogenesis RNA	RNA Gene	15	GC17M072023	1.20681
TWF2-DT	TWF2 Divergent Transcript	RNA Gene	15	GC03P052392	1.20681
CRADD-AS1	CRADD Antisense RNA 1	RNA Gene	14	GC12M093706	1.20681
FTO-IT1	FTO Intronic Transcript 1	RNA Gene	14	GC16P054039	1.20681
LINC02399	Long Intergenic Non-Protein Coding RNA 2399	RNA Gene	14	GC12P089949	1.20681
LINC02341	Long Intergenic Non-Protein Coding RNA 2341	RNA Gene	13	GC13P042339	1.20681
PIN1-DT	PIN1 Divergent Transcript	RNA Gene	13	GC19M009830	1.20681
SBNO1-AS1	SBNO1 Antisense RNA 1	RNA Gene	13	GC12P127023	1.20681
GLIS3-AS2	GLIS3 Antisense RNA 2	RNA Gene	12	GC09P004302	1.20681
LINC02742	Long Intergenic Non-Protein Coding RNA 2742	RNA Gene	12	GC11P028735	1.20681
ENSG00000254632	Novel Transcript	RNA Gene	11	GC11M100081	1.20681
ENSG00000255224	TEC	RNA Gene	11	GC08M144282	1.20681
ENSG00000255730	Novel Protein	Protein Coding	11	GC19P041350	1.20681
ENSG00000258365	Novel Transcript, Antisense To PLXNC1	RNA Gene	11	GC12M094277	1.20681
ENSG00000261384	Novel Transcript	RNA Gene	11	GC15P123485	1.20681
LINC01875	Long Intergenic Non-Protein Coding RNA 1875	RNA Gene	11	GC02P000547	1.20681
LINC02752	Long Intergenic Non-Protein Coding RNA 2752	RNA Gene	11	GC11P011021	1.20681
RPS15AP19	Ribosomal Protein S15a Pseudogene 19	Pseudogene	11	GC06P092278	1.20681
ENSG00000205537	Novel Transcript, Antisense To VDR	RNA Gene	10	GC12P047883	1.20681
ENSG00000234091	Novel Transcript	RNA Gene	10	GC10P013757	1.20681
ENSG00000248634	Novel Transcript	RNA Gene	10	GC05P128539	1.20681
ENSG00000252443	Small Nucleolar RNA SNORA62/SNORA6 Family	RNA Gene	10	GC16M071038	1.20681
ENSG00000257042	Novel Transcript, Antisense To PTHLH	RNA Gene	10	GC12P027810	1.20681
ENSG00000257194	Novel Transcript	RNA Gene	10	GC12P090107	1.20681
ENSG00000258216	Novel Transcript	RNA Gene	10	GC12P089712	1.20681
ENSG00000260773	Novel Transcript, Antisense To DIS3L	RNA Gene	10	GC15M066314	1.20681
ENSG00000261578	Novel Transcript, Overlapping To TSKU	RNA Gene	10	GC11P076800	1.20681
ENSG00000269514	Novel Transcript, Antisense To OR10AD1	RNA Gene	10	GC12P048200	1.20681
RNA5SP301	RNA, 5S Ribosomal Pseudogene 301	Pseudogene	10	GC10P013751	1.20681
ENSG00000223727	Novel Transcript	RNA Gene	9	GC03M003250	1.20681
ENSG00000257955	Novel Transcript	RNA Gene	9	GC12M048021	1.20681
ENSG00000257985	Novel Transcript, Antisense To A Novel Protein	RNA Gene	9	GC12P048011	1.20681
HPRT1P2	Hypoxanthine Phosphoribosyltransferase 1 Pseudogene 2	Pseudogene	9	GC05P030248	1.20681
MTND4P14	MT-ND4 Pseudogene 14	Pseudogene	9	GC09P007795	1.20681
NPIPB14P	Nuclear Pore Complex Interacting Protein Family Member B14, Pseudogene	Pseudogene	9	GC16M069976	1.20681
LOC101927180	V-Type Proton ATPase Subunit F-Like	Protein Coding	8	GC12P048084	1.20681
LOC124903525	Uncharacterized LOC124903525	RNA Gene	8	GC15M123628	1.20681
RN7SL178P	RNA, 7SL, Cytoplasmic 178, Pseudogene	Pseudogene	8	GC08M008582	1.20681
RNA5SP349	RNA, 5S Ribosomal Pseudogene 349	Pseudogene	8	GC11M109120	1.20681
RPL19P11	Ribosomal Protein L19 Pseudogene 11	Pseudogene	8	GC05P031054	1.20681
ATP5MC1P8	ATP Synthase Membrane Subunit C Locus 1 Pseudogene 8	Pseudogene	7	GC10P076837	1.20681
BRWD1P2	Bromodomain And WD Repeat Domain Containing 1 Pseudogene 2	Pseudogene	7	GC12M089919	1.20681
CNN2P10	Calponin 2 Pseudogene 10	Pseudogene	7	GC01P166796	1.20681
ENSG00000280309	TEC	Uncategorized	7	GC15P074299	1.20681
ENSG00000281593	Novel Protein, ZNRF2-LINC01176 Readthrough	Protein Coding	7	GC07P030362	1.20681
ENSG00000288096	Novel Transcript	RNA Gene	7	GC08P144596	1.20681
MRPS33P3	Mitochondrial Ribosomal Protein S33 Pseudogene 3	Pseudogene	7	GC04P115143	1.20681
RN7SKP15	RN7SK Pseudogene 15	Pseudogene	7	GC12M027807	1.20681
RNU6-909P	RNA, U6 Small Nuclear 909, Pseudogene	Pseudogene	7	GC05P028632	1.20681
ENSG00000197376	Biorientation Of Chromosomes In Cell Division 1 Like 2 (BOD1L2) Pseudogene	Pseudogene	6	GC12P048508	1.20681
ENSG00000240399	Ribosomal Protein L37 (RPL37) Pseudogene	Pseudogene	6	GC12M048055	1.20681
ENSG00000242737	Ribosomal Protein S20 (RPS20) Pseudogene	Pseudogene	6	GC15P050467	1.20681
ENSG00000271547	Chromosome 20 Open Reading Frame 27 (C20orf27) Pseudogene	Pseudogene	6	GC12M049887	1.20681
ENSG00000286417	Novel Transcript, Antisense To SUPT3H	RNA Gene	6	GC06P092987	1.20681
MS4A19P	Membrane Spanning 4-Domains A19, Pseudogene	Pseudogene	6	GC11P060578	1.20681
RPS20P34	Ribosomal Protein S20 Pseudogene 34	Pseudogene	6	GC15P050466	1.20681
ENSG00000289052	Novel Transcript	RNA Gene	5	GC07M150868	1.20681
LOC124904657	U2 Spliceosomal RNA	Pseudogene	3	GC01P219605	1.20681
LOC124903077	Uncharacterized LOC124903077	RNA Gene	2	GC12M108190	1.20681
MAPK10	Mitogen-Activated Protein Kinase 10	Protein Coding	56	GC04M085990	1.20474
ICOSLG	Inducible T Cell Costimulator Ligand	Protein Coding	48	GC21M044222	1.20094
GZMA	Granzyme A	Protein Coding	50	GC05P055102	1.20033
PDK4	Pyruvate Dehydrogenase Kinase 4	Protein Coding	50	GC07M095583	1.19866
LGALS9	Galectin 9	Protein Coding	47	GC17P027629	1.19716
MEN1	Menin 1	Protein Coding	51	GC11M064803	1.19506
PRDM5	PR/SET Domain 5	Protein Coding	46	GC04M120686	1.19506
ERBB2	Erb-B2 Receptor Tyrosine Kinase 2	Protein Coding	62	GC17P039687	1.19482
H1-4	H1.4 Linker Histone, Cluster Member	Protein Coding	49	GC06P093029	1.19415
EMP1	Epithelial Membrane Protein 1	Protein Coding	43	GC12P013196	1.18662
CYCS	Cytochrome C, Somatic	Protein Coding	55	GC07M025118	1.18372
FUS	FUS RNA Binding Protein	Protein Coding	51	GC16P031180	1.17839
SH3BP2	SH3 Domain Binding Protein 2	Protein Coding	47	GC04P002794	1.17789
UVSSA	UV Stimulated Scaffold Protein A	Protein Coding	43	GC04P001344	1.17789
C12orf60	Chromosome 12 Open Reading Frame 60	Protein Coding	37	GC12P023814	1.17789
KIR2DS4	Killer Cell Immunoglobulin Like Receptor, Two Ig Domains And Short Cytoplasmic Tail 4	Protein Coding	37	GC19P073504	1.17763
STAT5B	Signal Transducer And Activator Of Transcription 5B	Protein Coding	56	GC17M042199	1.1771
LIPA	Lipase A, Lysosomal Acid Type	Protein Coding	55	GC10M089213	1.17689
PKM	Pyruvate Kinase M1/2	Protein Coding	56	GC15M072199	1.17617
RIPK2	Receptor Interacting Serine/Threonine Kinase 2	Protein Coding	53	GC08P089823	1.17617
PTGES3	Prostaglandin E Synthase 3	Protein Coding	51	GC12M057070	1.17617
DUSP5	Dual Specificity Phosphatase 5	Protein Coding	48	GC10P110497	1.17617
ADIPOR2	Adiponectin Receptor 2	Protein Coding	48	GC12P001670	1.17576
CYTL1	Cytokine Like 1	Protein Coding	39	GC04M005023	1.17576
ADAMTS12	ADAM Metallopeptidase With Thrombospondin Type 1 Motif 12	Protein Coding	47	GC05M033524	1.17552
ADM	Adrenomedullin	Protein Coding	51	GC11P010304	1.17406
SIRPA	Signal Regulatory Protein Alpha	Protein Coding	52	GC20P001894	1.17399
NR1H3	Nuclear Receptor Subfamily 1 Group H Member 3	Protein Coding	53	GC11P047248	1.17341
MIR338	MicroRNA 338	RNA Gene	21	GC17M081135	1.17341
FCGR2B	Fc Gamma Receptor IIb	Protein Coding	56	GC01P161823	1.1709
MAP3K8	Mitogen-Activated Protein Kinase Kinase Kinase 8	Protein Coding	53	GC10P030533	1.1709
MMP15	Matrix Metallopeptidase 15	Protein Coding	51	GC16P058025	1.1709
SRF	Serum Response Factor	Protein Coding	50	GC06P043171	1.1709
SIAE	Sialic Acid Acetylesterase	Protein Coding	44	GC11M124633	1.1709
LECT2	Leukocyte Cell Derived Chemotaxin 2	Protein Coding	42	GC05M135922	1.1709
STAT6	Signal Transducer And Activator Of Transcription 6	Protein Coding	57	GC12M057095	1.16956
MAFB	MAF BZIP Transcription Factor B	Protein Coding	50	GC20M040685	1.16738
CD274	CD274 Molecule	Protein Coding	52	GC09P005450	1.16725
ARL13B	ADP Ribosylation Factor Like GTPase 13B	Protein Coding	44	GC03P093980	1.1645
RBP4	Retinol Binding Protein 4	Protein Coding	52	GC10M093591	1.1644
ZFP36L1	ZFP36 Ring Finger Protein Like 1	Protein Coding	47	GC14M068787	1.1644
NID2	Nidogen 2	Protein Coding	46	GC14M052004	1.1644
TSC22D3	TSC22 Domain Family Member 3	Protein Coding	46	GC0XM107713	1.1644
LPA	Lipoprotein(A)	Protein Coding	44	GC06M160531	1.1644
TUT7	Terminal Uridylyl Transferase 7	Protein Coding	43	GC09M096319	1.1644
MIR16-2	MicroRNA 16-2	RNA Gene	21	GC03P160418	1.1644
MIR1236	MicroRNA 1236	RNA Gene	17	GC06M071743	1.1644
THUMPD3-AS1	THUMPD3 Antisense RNA 1	RNA Gene	17	GC03M009349	1.1644
GNAQ	G Protein Subunit Alpha Q	Protein Coding	55	GC09M077716	1.16437
MBL2	Mannose Binding Lectin 2	Protein Coding	53	GC10M052760	1.16199
MVK	Mevalonate Kinase	Protein Coding	54	GC12P109573	1.16119
TMEM38B	Transmembrane Protein 38B	Protein Coding	50	GC09P105694	1.16119
SLC3A2	Solute Carrier Family 3 Member 2	Protein Coding	50	GC11P062856	1.15532
PRRC2A	Proline Rich Coiled-Coil 2A	Protein Coding	42	GC06P092156	1.15447
BMPR2	Bone Morphogenetic Protein Receptor Type 2	Protein Coding	57	GC02P202376	1.15005
YAF2	YY1 Associated Factor 2	Protein Coding	43	GC12M042157	1.14798
LINC00671	Long Intergenic Non-Protein Coding RNA 671	RNA Gene	20	GC17M051808	1.14798
MIR105-1	MicroRNA 105-1	RNA Gene	16	GC0XM152392	1.14798
SERPINE2	Serpin Family E Member 2	Protein Coding	48	GC02M223975	1.14787
ERAP1	Endoplasmic Reticulum Aminopeptidase 1	Protein Coding	53	GC05M096760	1.14787
MIR499A	MicroRNA 499a	RNA Gene	25	GC20P034990	1.14582
ASAH2	N-Acylsphingosine Amidohydrolase 2	Protein Coding	49	GC10M050182	1.14536
NFYC	Nuclear Transcription Factor Y Subunit Gamma	Protein Coding	48	GC01P040691	1.14536
ENAM	Enamelin	Protein Coding	46	GC04P070628	1.14536
ASAP2	ArfGAP With SH3 Domain, Ankyrin Repeat And PH Domain 2	Protein Coding	45	GC02P009206	1.14536
CPNE3	Copine 3	Protein Coding	45	GC08P086514	1.14536
TMEM222	Transmembrane Protein 222	Protein Coding	43	GC01P028427	1.14536
CD58	CD58 Molecule	Protein Coding	47	GC01M116514	1.145
CASP9	Caspase 9	Protein Coding	53	GC01M015491	1.14499
MSX1	Msh Homeobox 1	Protein Coding	51	GC04P004861	1.14435
ASPH	Aspartate Beta-Hydroxylase	Protein Coding	50	GC08M061500	1.14134
COQ5	Coenzyme Q5, Methyltransferase	Protein Coding	48	GC12M120503	1.14134
VIL1	Villin 1	Protein Coding	47	GC02P218419	1.14134
RNASE2	Ribonuclease A Family Member 2	Protein Coding	46	GC14P034398	1.14134
TNN	Tenascin N	Protein Coding	44	GC01P175067	1.14134
PSG3	Pregnancy Specific Beta-1-Glycoprotein 3	Protein Coding	43	GC19M042721	1.14134
SEC14L4	SEC14 Like Lipid Binding 4	Protein Coding	42	GC22M030488	1.14134
COQ10A	Coenzyme Q10A	Protein Coding	41	GC12P056266	1.14134
DDN	Dendrin	Protein Coding	39	GC12M048995	1.14134
STH	Saitohin	Protein Coding	35	GC17P045999	1.14134
SPANXN3	SPANX Family Member N3	Protein Coding	33	GC0XM143508	1.14134
DNASE1L3	Deoxyribonuclease 1 Like 3	Protein Coding	50	GC03M058192	1.14124
PIGT	Phosphatidylinositol Glycan Anchor Biosynthesis Class T	Protein Coding	48	GC20P045416	1.14124
MIR23A	MicroRNA 23a	RNA Gene	23	GC19M014657	1.14033
CACNA1F	Calcium Voltage-Gated Channel Subunit Alpha1 F	Protein Coding	51	GC0XM049205	1.13994
HPS6	HPS6 Biogenesis Of Lysosomal Organelles Complex 2 Subunit 3	Protein Coding	47	GC10P102065	1.13994
YIPF3	Yip1 Domain Family Member 3	Protein Coding	43	GC06M071971	1.13994
GALNT3	Polypeptide N-Acetylgalactosaminyltransferase 3	Protein Coding	52	GC02M165747	1.13423
MIR320C1	MicroRNA 320c-1	RNA Gene	18	GC18P021683	1.13307
HIF3A	Hypoxia Inducible Factor 3 Subunit Alpha	Protein Coding	47	GC19P046297	1.13306
PRNCR1	Prostate Cancer Associated Non-Coding RNA 1	RNA Gene	16	GC08P127079	1.13306
SCUBE1	Signal Peptide, CUB Domain And EGF Like Domain Containing 1	Protein Coding	45	GC22M043197	1.13262
SH2D1A	SH2 Domain Containing 1A	Protein Coding	53	GC0XP124227	1.12924
RELB	RELB Proto-Oncogene, NF-KB Subunit	Protein Coding	50	GC19P073059	1.12924
MICB	MHC Class I Polypeptide-Related Sequence B	Protein Coding	47	GC06P092149	1.12924
CARD8	Caspase Recruitment Domain Family Member 8	Protein Coding	46	GC19M070832	1.12924
CCRL2	C-C Motif Chemokine Receptor Like 2	Protein Coding	46	GC03P046407	1.12924
CLEC16A	C-Type Lectin Domain Containing 16A	Protein Coding	44	GC16P010944	1.12924
FCRL3	Fc Receptor Like 3	Protein Coding	44	GC01M157674	1.12924
TAGAP	T Cell Activation RhoGTPase Activating Protein	Protein Coding	44	GC06M159034	1.12924
CCL27	C-C Motif Chemokine Ligand 27	Protein Coding	42	GC09M034662	1.1253
CA10	Carbonic Anhydrase 10	Protein Coding	46	GC17M051630	1.12185
C5AR1	Complement C5a Receptor 1	Protein Coding	51	GC19P047290	1.12161
SLC23A2	Solute Carrier Family 23 Member 2	Protein Coding	48	GC20M004852	1.12161
IL12A	Interleukin 12A	Protein Coding	51	GC03P159988	1.11887
WNT9A	Wnt Family Member 9A	Protein Coding	50	GC01M227920	1.11648
AREG	Amphiregulin	Protein Coding	50	GC04P074445	1.11568
NPC2	NPC Intracellular Cholesterol Transporter 2	Protein Coding	50	GC14M074476	1.1135
TMEM43	Transmembrane Protein 43	Protein Coding	50	GC03P014124	1.1135
UGCG	UDP-Glucose Ceramide Glucosyltransferase	Protein Coding	50	GC09P111896	1.1135
S100A11	S100 Calcium Binding Protein A11	Protein Coding	48	GC01M152032	1.1129
SRC	SRC Proto-Oncogene, Non-Receptor Tyrosine Kinase	Protein Coding	58	GC20P037344	1.10694
FOXC1	Forkhead Box C1	Protein Coding	48	GC06P001610	1.10694
UNC5C	Unc-5 Netrin Receptor C	Protein Coding	48	GC04M095162	1.10694
LGALS4	Galectin 4	Protein Coding	44	GC19M070551	1.10694
TBX5	T-Box Transcription Factor 5	Protein Coding	52	GC12M114353	1.10609
PRPF8	Pre-MRNA Processing Factor 8	Protein Coding	49	GC17M001650	1.10478
PSMB8	Proteasome 20S Subunit Beta 8	Protein Coding	56	GC06M032840	1.10419
AQP3	Aquaporin 3 (Gill Blood Group)	Protein Coding	52	GC09M033431	1.10088
FTL	Ferritin Light Chain	Protein Coding	52	GC19P048965	1.10074
SLC20A2	Solute Carrier Family 20 Member 2	Protein Coding	53	GC08M042416	1.09879
RORA	RAR Related Orphan Receptor A	Protein Coding	55	GC15M060488	1.09722
PDE5A	Phosphodiesterase 5A	Protein Coding	52	GC04M119494	1.09722
FUT1	Fucosyltransferase 1 (H Blood Group)	Protein Coding	47	GC19M048748	1.09722
MIR125A	MicroRNA 125a	RNA Gene	23	GC19P073357	1.09722
MIR181C	MicroRNA 181c	RNA Gene	22	GC19P014857	1.09722
ACD	ACD Shelterin Complex Subunit And Telomerase Recruitment Factor	Protein Coding	48	GC16M067658	1.09596
SLC20A1	Solute Carrier Family 20 Member 1	Protein Coding	51	GC02P123796	1.09515
NTF3	Neurotrophin 3	Protein Coding	51	GC12P023503	1.09138
REN	Renin	Protein Coding	55	GC01M204154	1.08885
LPIN2	Lipin 2	Protein Coding	49	GC18M003299	1.08885
NR4A1	Nuclear Receptor Subfamily 4 Group A Member 1	Protein Coding	54	GC12P052022	1.08853
CABIN1	Calcineurin Binding Protein 1	Protein Coding	47	GC22P024011	1.08062
TERC	Telomerase RNA Component	RNA Gene	31	GC03M169765	1.07971
HK2	Hexokinase 2	Protein Coding	52	GC02P074833	1.07887
PAX1	Paired Box 1	Protein Coding	50	GC20P021705	1.07222
PAX9	Paired Box 9	Protein Coding	50	GC14P036657	1.07222
RPS26	Ribosomal Protein S26	Protein Coding	49	GC12P056043	1.07222
KDM1A	Lysine Demethylase 1A	Protein Coding	56	GC01P023019	1.06695
RNPC3	RNA Binding Region (RNP1, RRM) Containing 3	Protein Coding	42	GC01P103525	1.06298
SF3B4	Splicing Factor 3b Subunit 4	Protein Coding	51	GC01M149923	1.06293
SEC24D	SEC24 Homolog D, COPII Coat Complex Component	Protein Coding	50	GC04M118722	1.06293
GCM2	Glial Cells Missing Transcription Factor 2	Protein Coding	47	GC06M010873	1.06293
TRIM8	Tripartite Motif Containing 8	Protein Coding	45	GC10P102643	1.06166
SMAD7	SMAD Family Member 7	Protein Coding	51	GC18M048919	1.06044
ITGB7	Integrin Subunit Beta 7	Protein Coding	52	GC12M053191	1.05868
FGF3	Fibroblast Growth Factor 3	Protein Coding	51	GC11M099887	1.05754
NRP1	Neuropilin 1	Protein Coding	54	GC10M033177	1.05717
FST	Follistatin	Protein Coding	55	GC05P053480	1.05275
STING1	Stimulator Of Interferon Response CGAMP Interactor 1	Protein Coding	48	GC05M139476	1.0523
PGR	Progesterone Receptor	Protein Coding	56	GC11M102130	1.05159
HGSNAT	Heparan-Alpha-Glucosaminide N-Acetyltransferase	Protein Coding	43	GC08P043140	1.04918
LAMA4	Laminin Subunit Alpha 4	Protein Coding	52	GC06M112107	1.04911
CCNA2	Cyclin A2	Protein Coding	52	GC04M121816	1.04827
ULK1	Unc-51 Like Autophagy Activating Kinase 1	Protein Coding	52	GC12P131894	1.04699
MELTF-AS1	MELTF Antisense RNA 1	RNA Gene	18	GC03P197000	1.04543
KEAP1	Kelch Like ECH Associated Protein 1	Protein Coding	56	GC19M010486	1.04541
CD160	CD160 Molecule	Protein Coding	48	GC01P145719	1.04541
DDIT4	DNA Damage Inducible Transcript 4	Protein Coding	48	GC10P072273	1.04541
KLK11	Kallikrein Related Peptidase 11	Protein Coding	47	GC19M070994	1.04541
CORT	Cortistatin	Protein Coding	41	GC01P010529	1.04541
HSH2D	Hematopoietic SH2 Domain Containing	Protein Coding	41	GC19P072382	1.04541
MIR138-1	MicroRNA 138-1	RNA Gene	23	GC03P044115	1.04541
MIR138-2	MicroRNA 138-2	RNA Gene	22	GC16P057157	1.04541
IRF1	Interferon Regulatory Factor 1	Protein Coding	53	GC05M132440	1.04528
MIR17	MicroRNA 17	RNA Gene	22	GC13P091350	1.04528
SULF1	Sulfatase 1	Protein Coding	49	GC08P069466	1.04458
HPRT1	Hypoxanthine Phosphoribosyltransferase 1	Protein Coding	55	GC0XP134460	1.04376
CYP2C19	Cytochrome P450 Family 2 Subfamily C Member 19	Protein Coding	52	GC10P094762	1.04035
SLC24A5	Solute Carrier Family 24 Member 5	Protein Coding	47	GC15P048120	1.04035
TBL1X	Transducin Beta Like 1 X-Linked	Protein Coding	45	GC0XP009463	1.04035
MMD	Monocyte To Macrophage Differentiation Associated	Protein Coding	40	GC17M055392	1.04035
PKDREJ	Polycystin Family Receptor For Egg Jelly	Protein Coding	40	GC22M046255	1.04035
PKD1L3	Polycystin 1 Like 3, Transient Receptor Potential Channel Interacting	Protein Coding	38	GC16M071962	1.04035
TNFSF12	TNF Superfamily Member 12	Protein Coding	46	GC17P011736	1.03499
MDM2	MDM2 Proto-Oncogene	Protein Coding	59	GC12P068808	1.03486
BLOC1S1	Biogenesis Of Lysosomal Organelles Complex 1 Subunit 1	Protein Coding	42	GC12P055950	1.03407
SLC19A1	Solute Carrier Family 19 Member 1	Protein Coding	52	GC21M045493	1.03062
UCA1	Urothelial Cancer Associated 1	RNA Gene	26	GC19P015828	1.03062
HNF4A	Hepatocyte Nuclear Factor 4 Alpha	Protein Coding	56	GC20P044355	1.02923
KAT5	Lysine Acetyltransferase 5	Protein Coding	57	GC11P065711	1.02854
CALR	Calreticulin	Protein Coding	58	GC19P012938	1.02702
SOX8	SRY-Box Transcription Factor 8	Protein Coding	44	GC16P000981	1.02086
ADSL	Adenylosuccinate Lyase	Protein Coding	54	GC22P040346	1.01731
GPT2	Glutamic--Pyruvic Transaminase 2	Protein Coding	52	GC16P046885	1.01731
CLN3	CLN3 Lysosomal/Endosomal Transmembrane Protein, Battenin	Protein Coding	50	GC16M028466	1.01731
LMNB2	Lamin B2	Protein Coding	49	GC19M006779	1.01731
CHD8	Chromodomain Helicase DNA Binding Protein 8	Protein Coding	48	GC14M021385	1.01731
GATB	Glutamyl-TRNA Amidotransferase Subunit B	Protein Coding	48	GC04M151670	1.01731
HPGDS	Hematopoietic Prostaglandin D Synthase	Protein Coding	48	GC04M094298	1.01731
SUN2	Sad1 And UNC84 Domain Containing 2	Protein Coding	47	GC22M061478	1.01731
RBM33	RNA Binding Motif Protein 33	Protein Coding	39	GC07P155644	1.01731
EEF1A1	Eukaryotic Translation Elongation Factor 1 Alpha 1	Protein Coding	50	GC06M074523	1.01557
C5	Complement C5	Protein Coding	53	GC09M120933	1.01479
HCFC1	Host Cell Factor C1	Protein Coding	53	GC0XM153947	1.01479
ACSL4	Acyl-CoA Synthetase Long Chain Family Member 4	Protein Coding	52	GC0XM109624	1.01479
PROK2	Prokineticin 2	Protein Coding	50	GC03M071771	1.01479
NR4A3	Nuclear Receptor Subfamily 4 Group A Member 3	Protein Coding	49	GC09P099821	1.01479
MITF	Melanocyte Inducing Transcription Factor	Protein Coding	55	GC03P069788	1.01413
IFNA1	Interferon Alpha 1	Protein Coding	45	GC09P021611	1.01207
MIR137	MicroRNA 137	RNA Gene	21	GC01M098046	1.00918
FDPS	Farnesyl Diphosphate Synthase	Protein Coding	52	GC01P155308	1.00759
ZNF23	Zinc Finger Protein 23	Protein Coding	43	GC16M071474	1.00759
CYP24A1	Cytochrome P450 Family 24 Subfamily A Member 1	Protein Coding	53	GC20M054153	1.00738
PAPPA	Pappalysin 1	Protein Coding	50	GC09P119606	1.00652
SMYD4	SET And MYND Domain Containing 4	Protein Coding	45	GC17M001779	1.00652
ZBTB43	Zinc Finger And BTB Domain Containing 43	Protein Coding	43	GC09P126805	1.00652
SMURF1	SMAD Specific E3 Ubiquitin Protein Ligase 1	Protein Coding	52	GC07M099027	1.00443
PRKAA1	Protein Kinase AMP-Activated Catalytic Subunit Alpha 1	Protein Coding	54	GC05M040759	1.00388
NUMB	NUMB Endocytic Adaptor Protein	Protein Coding	52	GC14M073275	1.00388
SPHK2	Sphingosine Kinase 2	Protein Coding	51	GC19P048619	1.00388
CD28	CD28 Molecule	Protein Coding	55	GC02P203706	1.00241
FCGR3B	Fc Gamma Receptor IIIb	Protein Coding	50	GC01M161623	1.00241
TF	Transferrin	Protein Coding	57	GC03P135056	1.0024
MAP2K3	Mitogen-Activated Protein Kinase Kinase 3	Protein Coding	55	GC17P061212	1.00047
ICAM3	Intercellular Adhesion Molecule 3	Protein Coding	50	GC19M010421	0.998102
CA1	Carbonic Anhydrase 1	Protein Coding	54	GC08M085327	0.997966
HNRNPA2B1	Heterogeneous Nuclear Ribonucleoprotein A2/B1	Protein Coding	52	GC07M026174	0.996105
SETD1A	SET Domain Containing 1A, Histone Lysine Methyltransferase	Protein Coding	49	GC16P042827	0.993141
NMUR1	Neuromedin U Receptor 1	Protein Coding	48	GC02M231986	0.992971
MIR29B2	MicroRNA 29b-2	RNA Gene	21	GC01M207812	0.992971
LPP	LIM Domain Containing Preferred Translocation Partner In Lipoma	Protein Coding	51	GC03P188153	0.992773
FAU	FAU Ubiquitin Like And Ribosomal Protein S30 Fusion	Protein Coding	44	GC11M065120	0.992773
H4C16	H4 Histone 16	Protein Coding	42	GC12M022801	0.992773
PRLR	Prolactin Receptor	Protein Coding	56	GC05M035048	0.992335
IGFBP4	Insulin Like Growth Factor Binding Protein 4	Protein Coding	51	GC17P040443	0.988864
ADAMTS2	ADAM Metallopeptidase With Thrombospondin Type 1 Motif 2	Protein Coding	51	GC05M179110	0.984519
NR1H4	Nuclear Receptor Subfamily 1 Group H Member 4	Protein Coding	55	GC12P100473	0.982068
DBH	Dopamine Beta-Hydroxylase	Protein Coding	59	GC09P133636	0.981754
MAPT	Microtubule Associated Protein Tau	Protein Coding	57	GC17P045894	0.972826
ABT1	Activator Of Basal Transcription 1	Protein Coding	41	GC06P091965	0.972826
BMPR1B	Bone Morphogenetic Protein Receptor Type 1B	Protein Coding	56	GC04P094757	0.97257
CDKN3	Cyclin Dependent Kinase Inhibitor 3	Protein Coding	48	GC14P054398	0.972036
PLA2G6	Phospholipase A2 Group VI	Protein Coding	54	GC22M063106	0.971852
MIR495	MicroRNA 495	RNA Gene	19	GC14P110929	0.967355
SIRT7	Sirtuin 7	Protein Coding	48	GC17M081911	0.966065
PADI2	Peptidyl Arginine Deiminase 2	Protein Coding	49	GC01M017066	0.965826
MAP3K9	Mitogen-Activated Protein Kinase Kinase Kinase 9	Protein Coding	49	GC14M070722	0.959891
ITGA2B	Integrin Subunit Alpha 2b	Protein Coding	59	GC17M051904	0.959593
JAK3	Janus Kinase 3	Protein Coding	58	GC19M017824	0.959304
FCGR2A	Fc Gamma Receptor IIa	Protein Coding	55	GC01P161505	0.959304
CMA1	Chymase 1	Protein Coding	51	GC14M024506	0.957632
FLT1	Fms Related Receptor Tyrosine Kinase 1	Protein Coding	57	GC13M028300	0.957118
CTSA	Cathepsin A	Protein Coding	53	GC20P045890	0.956115
PDGFRA	Platelet Derived Growth Factor Receptor Alpha	Protein Coding	60	GC04P054229	0.955344
ABCA1	ATP Binding Cassette Subfamily A Member 1	Protein Coding	55	GC09M104781	0.955155
HTR2A	5-Hydroxytryptamine Receptor 2A	Protein Coding	55	GC13M046831	0.95354
LFNG	LFNG O-Fucosylpeptide 3-Beta-N-Acetylglucosaminyltransferase	Protein Coding	52	GC07P002512	0.950394
DDX39B	DExD-Box Helicase 39B	Protein Coding	48	GC06M031530	0.950394
NPSR1	Neuropeptide S Receptor 1	Protein Coding	47	GC07P034664	0.950394
MESP2	Mesoderm Posterior BHLH Transcription Factor 2	Protein Coding	41	GC15P123980	0.950394
CGAS	Cyclic GMP-AMP Synthase	Protein Coding	42	GC06M073419	0.948219
PRKG1	Protein Kinase CGMP-Dependent 1	Protein Coding	57	GC10P050991	0.948192
CLCN5	Chloride Voltage-Gated Channel 5	Protein Coding	51	GC0XP049922	0.948192
F2R	Coagulation Factor II Thrombin Receptor	Protein Coding	53	GC05P076716	0.947857
HTR1A	5-Hydroxytryptamine Receptor 1A	Protein Coding	53	GC05M063960	0.94701
LOXL1	Lysyl Oxidase Like 1	Protein Coding	50	GC15P073925	0.94465
TIA1	TIA1 Cytotoxic Granule Associated RNA Binding Protein	Protein Coding	48	GC02M070209	0.944599
QDPR	Quinoid Dihydropteridine Reductase	Protein Coding	53	GC04M017460	0.944198
ITGA2	Integrin Subunit Alpha 2	Protein Coding	53	GC05P052989	0.944191
GDF6	Growth Differentiation Factor 6	Protein Coding	50	GC08M096142	0.942799
JAK2	Janus Kinase 2	Protein Coding	60	GC09P004985	0.94238
BHD	Beukes Familial Hip Dysplasia	Genetic Locus	2	GC00U936447	0.941337
VTN	Vitronectin	Protein Coding	51	GC17M051189	0.941256
TAT	Tyrosine Aminotransferase	Protein Coding	52	GC16M071565	0.934879
RPGR	Retinitis Pigmentosa GTPase Regulator	Protein Coding	47	GC0XM038269	0.934879
IL20	Interleukin 20	Protein Coding	45	GC01P206866	0.930848
PSMB9	Proteasome 20S Subunit Beta 9	Protein Coding	52	GC06P092185	0.927357
NBR1	NBR1 Autophagy Cargo Receptor	Protein Coding	46	GC17P043170	0.927357
IGDCC3	Immunoglobulin Superfamily DCC Subclass Member 3	Protein Coding	44	GC15M065327	0.927357
ACVR1	Activin A Receptor Type 1	Protein Coding	59	GC02M157736	0.925156
DLX3	Distal-Less Homeobox 3	Protein Coding	47	GC17M049990	0.925156
MRAP	Melanocortin 2 Receptor Accessory Protein	Protein Coding	42	GC21P032291	0.925156
WRN	WRN RecQ Like Helicase	Protein Coding	53	GC08P031033	0.924985
IFI16	Interferon Gamma Inducible Protein 16	Protein Coding	49	GC01P158969	0.924245
SLC9A2	Solute Carrier Family 9 Member A2	Protein Coding	48	GC02P102620	0.924245
CXCL2	C-X-C Motif Chemokine Ligand 2	Protein Coding	46	GC04M074097	0.92024
SIRT2	Sirtuin 2	Protein Coding	55	GC19M038878	0.91678
CSNK1E	Casein Kinase 1 Epsilon	Protein Coding	53	GC22M061729	0.91678
CRY1	Cryptochrome Circadian Regulator 1	Protein Coding	51	GC12M106991	0.91678
LGR5	Leucine Rich Repeat Containing G Protein-Coupled Receptor 5	Protein Coding	51	GC12P071439	0.91678
TRIM24	Tripartite Motif Containing 24	Protein Coding	51	GC07P138460	0.91678
WIF1	WNT Inhibitory Factor 1	Protein Coding	51	GC12M065050	0.91678
RIPK3	Receptor Interacting Serine/Threonine Kinase 3	Protein Coding	50	GC14M024336	0.91678
CRY2	Cryptochrome Circadian Regulator 2	Protein Coding	47	GC11P046608	0.91678
LGR4	Leucine Rich Repeat Containing G Protein-Coupled Receptor 4	Protein Coding	46	GC11M027365	0.91678
FUT4	Fucosyltransferase 4	Protein Coding	44	GC11P094544	0.91678
CCAR2	Cell Cycle And Apoptosis Regulator 2	Protein Coding	43	GC08P022604	0.91678
ZNFX1	Zinc Finger NFX1-Type Containing 1	Protein Coding	43	GC20M049244	0.91678
MIR129-1	MicroRNA 129-1	RNA Gene	19	GC07P128207	0.91678
MIR1323	MicroRNA 1323	RNA Gene	13	GC19P073451	0.91678
IL17D	Interleukin 17D	Protein Coding	44	GC13P020702	0.914521
VIPR1	Vasoactive Intestinal Peptide Receptor 1	Protein Coding	52	GC03P042490	0.912832
TYRP1	Tyrosinase Related Protein 1	Protein Coding	54	GC09P012683	0.910049
SLC26A5	Solute Carrier Family 26 Member 5	Protein Coding	50	GC07M103352	0.910049
SLC26A8	Solute Carrier Family 26 Member 8	Protein Coding	48	GC06M071869	0.910049
SLC26A1	Solute Carrier Family 26 Member 1	Protein Coding	46	GC04M002559	0.910049
SLC26A7	Solute Carrier Family 26 Member 7	Protein Coding	46	GC08P091209	0.910049
SLC26A6	Solute Carrier Family 26 Member 6	Protein Coding	45	GC03M048625	0.910049
CCNB1	Cyclin B1	Protein Coding	53	GC05P069167	0.901218
CEMIP2	Cell Migration Inducing Hyaluronidase 2	Protein Coding	43	GC09M071684	0.896586
ZNF469	Zinc Finger Protein 469	Protein Coding	38	GC16P088101	0.889599
ANXA6	Annexin A6	Protein Coding	49	GC05M151100	0.889481
ANGPTL4	Angiopoietin Like 4	Protein Coding	52	GC19P008363	0.887445
IGFALS	Insulin Like Growth Factor Binding Protein Acid Labile Subunit	Protein Coding	50	GC16M001790	0.887194
BLZF1	Basic Leucine Zipper Nuclear Factor 1	Protein Coding	45	GC01P169367	0.887194
SYNJ2BP	Synaptojanin 2 Binding Protein	Protein Coding	41	GC14M070366	0.887194
IFNG-AS1	IFNG Antisense RNA 1	RNA Gene	21	GC12P067989	0.887194
MIR1238	MicroRNA 1238	RNA Gene	17	GC19P010552	0.887194
MIR6069	MicroRNA 6069	RNA Gene	10	GC22M035336	0.887194
IRF3	Interferon Regulatory Factor 3	Protein Coding	51	GC19M049659	0.88381
EMC1	ER Membrane Protein Complex Subunit 1	Protein Coding	45	GC01M019215	0.878965
SLC6A1	Solute Carrier Family 6 Member 1	Protein Coding	54	GC03P013697	0.878471
HTT	Huntingtin	Protein Coding	51	GC04P003041	0.878471
NEFM	Neurofilament Medium Chain	Protein Coding	50	GC08P024913	0.878471
DGAT2	Diacylglycerol O-Acyltransferase 2	Protein Coding	49	GC11P075759	0.878471
TSEN15	TRNA Splicing Endonuclease Subunit 15	Protein Coding	47	GC01P184061	0.878471
RALGPS1	Ral GEF With PH Domain And SH3 Binding Motif 1	Protein Coding	43	GC09P126914	0.878471
FILIP1	Filamin A Interacting Protein 1	Protein Coding	42	GC06M075291	0.878471
RBM6	RNA Binding Motif Protein 6	Protein Coding	42	GC03P049940	0.878471
HMGN4	High Mobility Group Nucleosomal Binding Domain 4	Protein Coding	38	GC06P026538	0.878471
LEXM	Lymphocyte Expansion Molecule	Protein Coding	34	GC01P054807	0.878471
BCHE	Butyrylcholinesterase	Protein Coding	57	GC03M165772	0.87244
MIR19B1	MicroRNA 19b-1	RNA Gene	20	GC13P091575	0.87244
NTRK2	Neurotrophic Receptor Tyrosine Kinase 2	Protein Coding	60	GC09P084668	0.870271
KIR3DL1	Killer Cell Immunoglobulin Like Receptor, Three Ig Domains And Long Cytoplasmic Tail 1	Protein Coding	46	GC19P073503	0.869881
KIR2DL3	Killer Cell Immunoglobulin Like Receptor, Two Ig Domains And Long Cytoplasmic Tail 3	Protein Coding	43	GC19P074381	0.869881
DPF2	Double PHD Fingers 2	Protein Coding	50	GC11P070858	0.868748
TNFSF8	TNF Superfamily Member 8	Protein Coding	43	GC09M114893	0.868748
FBXO7	F-Box Protein 7	Protein Coding	50	GC22P032474	0.865771
APP	Amyloid Beta Precursor Protein	Protein Coding	58	GC21M025880	0.864295
ITGA3	Integrin Subunit Alpha 3	Protein Coding	55	GC17P050055	0.862717
TEK	TEK Receptor Tyrosine Kinase	Protein Coding	58	GC09P027109	0.858107
F2RL2	Coagulation Factor II Thrombin Receptor Like 2	Protein Coding	47	GC05M076615	0.856953
DHODH	Dihydroorotate Dehydrogenase (Quinone)	Protein Coding	53	GC16P072008	0.855226
PPP1CA	Protein Phosphatase 1 Catalytic Subunit Alpha	Protein Coding	53	GC11M099806	0.855226
ADORA3	Adenosine A3 Receptor	Protein Coding	52	GC01M111499	0.855226
TNFRSF4	TNF Receptor Superfamily Member 4	Protein Coding	50	GC01M001211	0.855226
TNFRSF9	TNF Receptor Superfamily Member 9	Protein Coding	50	GC01M007915	0.855226
CD5	CD5 Molecule	Protein Coding	49	GC11P061118	0.855226
PLA2G10	Phospholipase A2 Group X	Protein Coding	49	GC16M014672	0.855226
FPGS	Folylpolyglutamate Synthase	Protein Coding	48	GC09P127794	0.855226
KLRK1	Killer Cell Lectin Like Receptor K1	Protein Coding	48	GC12M022630	0.855226
HLA-DMA	Major Histocompatibility Complex, Class II, DM Alpha	Protein Coding	46	GC06M071795	0.855226
HLA-DMB	Major Histocompatibility Complex, Class II, DM Beta	Protein Coding	46	GC06M032934	0.855226
PRSS2	Serine Protease 2	Protein Coding	45	GC07P149968	0.855226
PHF19	PHD Finger Protein 19	Protein Coding	44	GC09M120855	0.855226
PLB1	Phospholipase B1	Protein Coding	43	GC02P028460	0.855226
SUPT20H	SPT20 Homolog, SAGA Complex Component	Protein Coding	43	GC13M037009	0.855226
HES7	Hes Family BHLH Transcription Factor 7	Protein Coding	42	GC17M008120	0.855226
ZNF334	Zinc Finger Protein 334	Protein Coding	39	GC20M046462	0.855226
SNHG28	Small Nucleolar RNA Host Gene 28	RNA Gene	27	GC01M159834	0.855226
SNHG29	Small Nucleolar RNA Host Gene 29	RNA Gene	27	GC17P018027	0.855226
FBXL19-AS1	FBXL19 Antisense RNA 1	RNA Gene	25	GC16M038536	0.855226
AP4B1-AS1	AP4B1 Antisense RNA 1	RNA Gene	18	GC01P113813	0.855226
[truncated: 358 more rows]

## Sheet: table S4
Table S4 The GZD related targets.
No.1	Symbol	Description
1	LGALS9	Galectin 9
2	PRKCA	Protein Kinase C Alpha
3	TNF	Tumor Necrosis Factor
4	IL6	Interleukin 6
5	CD14	CD14 Molecule
6	NOS2	Nitric Oxide Synthase 2
7	F2	Coagulation Factor II, Thrombin
8	ESR1	Estrogen Receptor 1
9	AR	Androgen Receptor
10	PPARG	Peroxisome Proliferator Activated Receptor Gamma
11	F10	Coagulation Factor X
12	PTGS2	Prostaglandin-Endoperoxide Synthase 2
13	KDR	Kinase Insert Domain Receptor
14	DPP4	Dipeptidyl Peptidase 4
15	MAPK14	Mitogen-Activated Protein Kinase 14
16	HSP90AA1	Heat Shock Protein 90 Alpha Family Class A Member 1
17	CDK2	Cyclin Dependent Kinase 2
18	CCNA2	Cyclin A2
19	ESR2	Estrogen Receptor 2
20	GSK3B	Glycogen Synthase Kinase 3 Beta
21	PIK3CG	Phosphatidylinositol-4,5-Bisphosphate 3-Kinase Catalytic Subunit Gamma
22	TGFBR2	Transforming Growth Factor Beta Receptor 2
23	RASGRP3	RAS Guanyl Releasing Protein 3
24	ABCB1	ATP Binding Cassette Subfamily B Member 1
25	SENP1	SUMO Specific Peptidase 1
26	LGALS3	Galectin 3
27	LGALS1	Galectin 1
28	PTGS1	Prostaglandin-Endoperoxide Synthase 1
29	CA2	Carbonic Anhydrase 2
30	ADRB2	Adrenoceptor Beta 2
31	NOS3	Nitric Oxide Synthase 3
32	JUN	Jun Proto-Oncogene, AP-1 Transcription Factor Subunit
33	IL4	Interleukin 4
34	SIRT1	Sirtuin 1
35	CXCL12	C-X-C Motif Chemokine Ligand 12
36	NFE2L2	NFE2 Like BZIP Transcription Factor 2
37	MAPT	Microtubule Associated Protein Tau
38	APP	Amyloid Beta Precursor Protein
39	NFKB1	Nuclear Factor Kappa B Subunit 1
40	ALOX5	Arachidonate 5-Lipoxygenase
41	TTR	Transthyretin
42	RELA	RELA Proto-Oncogene, NF-KB Subunit
43	NLRP1	NLR Family Pyrin Domain Containing 1
44	TLR4	Toll Like Receptor 4
45	PTPN1	Protein Tyrosine Phosphatase Non-Receptor Type 1
46	PDK4	Pyruvate Dehydrogenase Kinase 4
47	HDAC8	Histone Deacetylase 8
48	PDE4A	Phosphodiesterase 4A
49	PARP10	Poly(ADP-Ribose) Polymerase Family Member 10
50	KLF5	KLF Transcription Factor 5
51	CHRNA7	Cholinergic Receptor Nicotinic Alpha 7 Subunit
52	PNLIP	Pancreatic Lipase
53	HSPD1	Heat Shock Protein Family D (Hsp60) Member 1
54	GLA	Galactosidase Alpha
55	TLR9	Toll Like Receptor 9
56	F3	Coagulation Factor III, Tissue Factor
57	PDGFRA	Platelet Derived Growth Factor Receptor Alpha
58	BCHE	Butyrylcholinesterase
59	FOS	Fos Proto-Oncogene, AP-1 Transcription Factor Subunit
60	COMT	Catechol-O-Methyltransferase
61	PDE5A	Phosphodiesterase 5A
62	XDH	Xanthine Dehydrogenase
63	STAT1	Signal Transducer And Activator Of Transcription 1
64	TRPA1	Transient Receptor Potential Cation Channel Subfamily A Member 1
65	MAOA	Monoamine Oxidase A
66	STAT3	Signal Transducer And Activator Of Transcription 3
67	CCND1	Cyclin D1
68	BCL2	BCL2 Apoptosis Regulator
69	EIF6	Eukaryotic Translation Initiation Factor 6
70	MAPK1	Mitogen-Activated Protein Kinase 1
71	RB1	RB Transcriptional Corepressor 1
72	CDK4	Cyclin Dependent Kinase 4
73	B4GALT1	Beta-1,4-Galactosyltransferase 1
74	IL2	Interleukin 2
75	ALDH1A2	Aldehyde Dehydrogenase 1 Family Member A2
76	P4HB	Prolyl 4-Hydroxylase Subunit Beta
77	TYR	Tyrosinase
78	FGF1	Fibroblast Growth Factor 1
79	IL5	Interleukin 5
80	FGF2	Fibroblast Growth Factor 2
81	HAS2	Hyaluronan Synthase 2
82	MMP3	Matrix Metallopeptidase 3
83	F7	Coagulation Factor VII
84	EGFR	Epidermal Growth Factor Receptor
85	AKT1	AKT Serine/Threonine Kinase 1
86	BCL2L1	BCL2 Like 1
87	CDKN1A	Cyclin Dependent Kinase Inhibitor 1A
88	BAX	BCL2 Associated X, Apoptosis Regulator
89	CASP9	Caspase 9
90	PLAU	Plasminogen Activator, Urokinase
91	MMP2	Matrix Metallopeptidase 2
92	MMP9	Matrix Metallopeptidase 9
93	IL10	Interleukin 10
94	CDKN2A	Cyclin Dependent Kinase Inhibitor 2A
95	CASP3	Caspase 3
96	TP53	Tumor Protein P53
97	NFKBIA	NFKB Inhibitor Alpha
98	CASP8	Caspase 8
99	SOD1	Superoxide Dismutase 1
100	MMP1	Matrix Metallopeptidase 1
101	HIF1A	Hypoxia Inducible Factor 1 Subunit Alpha
102	HSPA5	Heat Shock Protein Family A (Hsp70) Member 5
103	ERBB2	Erb-B2 Receptor Tyrosine Kinase 2
104	HMOX1	Heme Oxygenase 1
105	CYP3A4	Cytochrome P450 Family 3 Subfamily A Member 4
106	CAV1	Caveolin 1
107	MYC	MYC Proto-Oncogene, BHLH Transcription Factor
108	GJA1	Gap Junction Protein Alpha 1
109	ICAM1	Intercellular Adhesion Molecule 1
110	IL1B	Interleukin 1 Beta
111	CCL2	C-C Motif Chemokine Ligand 2
112	SELE	Selectin E
113	VCAM1	Vascular Cell Adhesion Molecule 1
114	CXCL8	C-X-C Motif Chemokine Ligand 8
115	BIRC5	Baculoviral IAP Repeat Containing 5
116	HSPB1	Heat Shock Protein Family B (Small) Member 1
117	TGFB1	Transforming Growth Factor Beta 1
118	CCNB1	Cyclin B1
119	PLAT	Plasminogen Activator, Tissue Type
120	THBD	Thrombomodulin
121	SERPINE1	Serpin Family E Member 1
122	IFNG	Interferon Gamma
123	PTEN	Phosphatase And Tensin Homolog
124	IL1A	Interleukin 1 Alpha
125	MPO	Myeloperoxidase
126	PARP1	Poly(ADP-Ribose) Polymerase 1
127	AHR	Aryl Hydrocarbon Receptor
128	COL3A1	Collagen Type III Alpha 1 Chain
129	CXCL11	C-X-C Motif Chemokine Ligand 11
130	CXCL2	C-X-C Motif Chemokine Ligand 2
131	NR1I3	Nuclear Receptor Subfamily 1 Group I Member 3
132	PPARA	Peroxisome Proliferator Activated Receptor Alpha
133	CRP	C-Reactive Protein
134	CXCL10	C-X-C Motif Chemokine Ligand 10
135	CHUK	Component Of Inhibitor Of Nuclear Factor Kappa B Kinase Complex
136	SPP1	Secreted Phosphoprotein 1
137	RUNX2	RUNX Family Transcription Factor 2
138	E2F1	E2F Transcription Factor 1
139	CTSD	Cathepsin D
140	IGFBP3	Insulin Like Growth Factor Binding Protein 3
141	IGF2	Insulin Like Growth Factor 2
142	CD40LG	CD40 Ligand
143	IRF1	Interferon Regulatory Factor 1
144	PON1	Paraoxonase 1
145	HK2	Hexokinase 2
146	GSTM1	Glutathione S-Transferase Mu 1
147	PGR	Progesterone Receptor
148	IKBKB	Inhibitor Of Nuclear Factor Kappa B Kinase Subunit Beta
149	MAPK8	Mitogen-Activated Protein Kinase 8
150	PPP3CA	Protein Phosphatase 3 Catalytic Subunit Alpha
151	SLPI	Secretory Leukocyte Peptidase Inhibitor
152	GUSB	Glucuronidase Beta
153	OPRD1	Opioid Receptor Delta 1
154	CBS	Cystathionine Beta-Synthase
155	PGF	Placental Growth Factor
156	NOX4	NADPH Oxidase 4
157	REST	RE1 Silencing Transcription Factor
158	TCF4	Transcription Factor 4
159	SMO	Smoothened, Frizzled Class Receptor
160	ALOX15	Arachidonate 15-Lipoxygenase
161	ERAP1	Endoplasmic Reticulum Aminopeptidase 1
162	ALPI	Alkaline Phosphatase, Intestinal
163	TLR1	Toll Like Receptor 1
164	TLR2	Toll Like Receptor 2
165	HTR2A	5-Hydroxytryptamine Receptor 2A
166	OPRM1	Opioid Receptor Mu 1

## Sheet: table S5
Table S5 The KEGG pathway analysis of GZD in OA treatment.
Category	Term	Count	%	PValue	Genes	List Total	Pop Hits	Pop Total	Fold Enrichment	Bonferroni	Benjamini	FDR
KEGG_PATHWAY	hsa05417:Lipid and atherosclerosis	44	26.506	2.91129e-33	GSK3B, CXCL8, TNF, CXCL2, RELA, HSPD1, ICAM1, CASP9, IKBKB, PPP3CA, MAPK8, CASP8, CASP3, CCL2, AKT1, MAPK1, CD14, JUN, HSP90AA1, VCAM1, HSPA5, CHUK, MMP1, NOS3, MMP3, STAT3, PRKCA, FOS, MAPK14, SELE, MMP9, NFKB1, NFKBIA, IL6, CD40LG, IL1B, BCL2, BAX, PPARG, TP53, TLR4, BCL2L1, NFE2L2, TLR2	154	215	8164	10.8492	7.91872e-31	3.95936e-31	1.84867e-31
KEGG_PATHWAY	hsa04933:AGE-RAGE signaling pathway in diabetic complications	33	19.8795	8.92385e-32	CXCL8, SERPINE1, TNF, RELA, ICAM1, THBD, MAPK8, CCND1, CASP3, CCL2, AKT1, MAPK1, JUN, TGFB1, VCAM1, NOS3, STAT1, MMP2, STAT3, PRKCA, MAPK14, SELE, F3, NFKB1, TGFBR2, IL1A, COL3A1, IL6, CDK4, IL1B, BCL2, BAX, NOX4	154	100	8164	17.4943	2.42729e-29	8.09096e-30	3.77776e-30
KEGG_PATHWAY	hsa05161:Hepatitis B	35	21.0843	6.14668e-27	RB1, CDKN1A, CXCL8, TNF, RELA, CASP9, IKBKB, MAPK8, CASP8, MYC, CASP3, E2F1, AKT1, MAPK1, JUN, TGFB1, CHUK, STAT1, STAT3, PRKCA, FOS, MAPK14, MMP9, NFKB1, TGFBR2, NFKBIA, CCNA2, IL6, CDK2, BCL2, BAX, BIRC5, TP53, TLR4, TLR2	154	162	8164	11.4534	1.6719e-24	4.17974e-25	1.95157e-25
KEGG_PATHWAY	hsa04657:IL-17 signaling pathway	28	16.8675	2.02325e-25	GSK3B, CXCL8, PTGS2, TNF, CXCL2, RELA, IKBKB, MAPK8, CASP8, CASP3, CCL2, MAPK1, JUN, HSP90AA1, CHUK, MMP1, MMP3, FOS, MAPK14, MMP9, NFKB1, IL4, NFKBIA, CXCL10, IL6, IL5, IFNG, IL1B	154	94	8164	15.7911	5.50324e-23	1.10065e-23	5.13906e-24
KEGG_PATHWAY	hsa05167:Kaposi sarcoma-associated herpesvirus infection	34	20.4819	4.64404e-23	RB1, GSK3B, CDKN1A, CXCL8, PTGS2, FGF2, HIF1A, CXCL2, RELA, PIK3CG, ICAM1, CASP9, IKBKB, PPP3CA, MAPK8, CASP8, CCND1, MYC, CASP3, E2F1, AKT1, MAPK1, JUN, CHUK, STAT1, STAT3, FOS, MAPK14, NFKB1, NFKBIA, IL6, CDK4, BAX, TP53	154	194	8164	9.29094	1.26318e-20	2.00012e-21	9.33882e-22
KEGG_PATHWAY	hsa05142:Chagas disease	27	16.2651	5.14738e-23	CXCL8, SERPINE1, TNF, RELA, IKBKB, MAPK8, CASP8, CCL2, AKT1, MAPK1, IL10, JUN, TGFB1, NOS2, CHUK, FOS, MAPK14, IL2, NFKB1, TGFBR2, NFKBIA, IL6, IFNG, IL1B, TLR9, TLR4, TLR2	154	102	8164	14.0328	1.40009e-20	2.00012e-21	9.33882e-22
KEGG_PATHWAY	hsa05418:Fluid shear stress and atherosclerosis	30	18.0723	6.27641e-23	PLAT, TNF, RELA, ICAM1, IKBKB, THBD, MAPK8, KDR, CCL2, AKT1, HMOX1, JUN, HSP90AA1, GSTM1, VCAM1, CHUK, NOS3, CAV1, MMP2, FOS, MAPK14, SELE, MMP9, NFKB1, IL1A, IFNG, IL1B, BCL2, TP53, NFE2L2	154	139	8164	11.4417	1.70718e-20	2.13398e-21	9.96379e-22
KEGG_PATHWAY	hsa05215:Prostate cancer	26	15.6627	2.76875e-22	RB1, GSK3B, CDKN1A, PTEN, PLAT, RELA, EGFR, CASP9, IKBKB, CCND1, PLAU, ERBB2, E2F1, AKT1, MAPK1, PDGFRA, HSP90AA1, CHUK, MMP3, MMP9, NFKB1, NFKBIA, AR, CDK2, BCL2, TP53	154	97	8164	14.2097	7.53099e-20	8.36777e-21	3.90701e-21
KEGG_PATHWAY	hsa05162:Measles	29	17.4699	1.03647e-21	GSK3B, RELA, CASP9, IKBKB, MAPK8, CASP8, CCND1, CASP3, AKT1, JUN, CHUK, STAT1, STAT3, FOS, IL2, NFKB1, NFKBIA, IL1A, IL6, CDK4, IL1B, CDK2, BCL2, TLR9, BAX, TP53, TLR4, BCL2L1, TLR2	154	139	8164	11.0603	2.81921e-19	2.81921e-20	1.31632e-20
KEGG_PATHWAY	hsa05212:Pancreatic cancer	23	13.8554	6.37625e-21	RB1, CDKN1A, TGFB1, CHUK, CDKN2A, STAT1, STAT3, EGFR, RELA, NFKB1, TGFBR2, CASP9, IKBKB, MAPK8, CCND1, CDK4, ERBB2, E2F1, BAX, AKT1, MAPK1, TP53, BCL2L1	154	76	8164	16.0434	1.73434e-18	1.57667e-19	7.36167e-20
KEGG_PATHWAY	hsa04668:TNF signaling pathway	26	15.6627	1.29864e-20	PTGS2, TNF, CXCL2, RELA, ICAM1, IKBKB, MAPK8, CASP8, CASP3, CCL2, AKT1, MAPK1, JUN, VCAM1, CHUK, MMP3, FOS, MAPK14, SELE, MMP9, NFKB1, NFKBIA, CXCL10, IL6, IRF1, IL1B	154	112	8164	12.3066	3.53231e-18	2.71716e-19	1.26867e-19
KEGG_PATHWAY	hsa05145:Toxoplasmosis	26	15.6627	1.29864e-20	TNF, RELA, PIK3CG, CASP9, IKBKB, MAPK8, CASP8, CASP3, ALOX5, AKT1, MAPK1, IL10, TGFB1, NOS2, CHUK, STAT1, STAT3, MAPK14, NFKB1, NFKBIA, CD40LG, IFNG, BCL2, TLR4, BCL2L1, TLR2	154	112	8164	12.3066	3.53231e-18	2.71716e-19	1.26867e-19
KEGG_PATHWAY	hsa04620:Toll-like receptor signaling pathway	25	15.0602	3.48575e-20	CXCL8, TNF, RELA, IKBKB, MAPK8, CASP8, SPP1, AKT1, MAPK1, CD14, JUN, CHUK, STAT1, FOS, MAPK14, NFKB1, TLR1, NFKBIA, CXCL10, CXCL11, IL6, IL1B, TLR9, TLR4, TLR2	154	104	8164	12.7435	9.48123e-18	6.77231e-19	3.16207e-19
KEGG_PATHWAY	hsa05163:Human cytomegalovirus infection	33	19.8795	6.48942e-20	RB1, GSK3B, CDKN1A, CXCL8, PTGS2, TNF, RELA, EGFR, CASP9, IKBKB, PPP3CA, CASP8, CCND1, MYC, CASP3, E2F1, CCL2, AKT1, MAPK1, PDGFRA, CHUK, CDKN2A, STAT3, PRKCA, MAPK14, NFKB1, NFKBIA, IL6, CXCL12, CDK4, IL1B, BAX, TP53	154	225	8164	7.77524	1.76512e-17	1.17675e-18	5.49437e-19
KEGG_PATHWAY	hsa05169:Epstein-Barr virus infection	30	18.0723	3.35734e-18	RB1, CDKN1A, TNF, RELA, ICAM1, CASP9, IKBKB, MAPK8, CASP8, CCND1, MYC, CASP3, E2F1, AKT1, JUN, CHUK, STAT1, STAT3, MAPK14, NFKB1, NFKBIA, CCNA2, CXCL10, IL6, CDK4, CDK2, BCL2, BAX, TP53, TLR2	154	202	8164	7.87322	9.13196e-16	5.70747e-17	2.66489e-17
KEGG_PATHWAY	hsa05160:Hepatitis C	27	16.2651	5.81896e-18	RB1, GSK3B, CDKN1A, TNF, RELA, EGFR, CASP9, IKBKB, CASP8, CCND1, MYC, CASP3, E2F1, AKT1, MAPK1, CHUK, STAT1, STAT3, NFKB1, NFKBIA, CXCL10, IFNG, CDK4, CDK2, BAX, PPARA, TP53	154	157	8164	9.11688	1.58276e-15	9.31033e-17	4.3471e-17
KEGG_PATHWAY	hsa05222:Small cell lung cancer	22	13.253	1.16335e-17	RB1, CDKN1A, NOS2, CHUK, PTEN, PTGS2, RELA, NFKB1, CASP9, NFKBIA, IKBKB, CCND1, CDK4, MYC, CASP3, CDK2, E2F1, BCL2, BAX, AKT1, TP53, BCL2L1	154	92	8164	12.677	3.1643e-15	1.75794e-16	8.20805e-17
KEGG_PATHWAY	hsa05152:Tuberculosis	28	16.8675	1.743e-17	TNF, RELA, HSPD1, CASP9, PPP3CA, MAPK8, CASP8, CASP3, AKT1, MAPK1, CD14, CTSD, IL10, TGFB1, NOS2, STAT1, MAPK14, NFKB1, TLR1, IL1A, IL6, IFNG, IL1B, BCL2, TLR9, BAX, TLR4, TLR2	154	180	8164	8.24646	4.74096e-15	2.49524e-16	1.16506e-16
KEGG_PATHWAY	hsa04659:Th17 cell differentiation	23	13.8554	2.52859e-17	JUN, HSP90AA1, TGFB1, CHUK, STAT1, STAT3, AHR, FOS, MAPK14, HIF1A, IL2, RELA, NFKB1, TGFBR2, IL4, NFKBIA, IKBKB, PPP3CA, IL6, MAPK8, IFNG, IL1B, MAPK1	154	108	8164	11.2898	6.87777e-15	3.43888e-16	1.60565e-16
KEGG_PATHWAY	hsa05166:Human T-cell leukemia virus 1 infection	30	18.0723	4.62426e-17	RB1, CDKN1A, PTEN, TNF, RELA, ICAM1, IKBKB, PPP3CA, MAPK8, CCND1, MYC, E2F1, AKT1, MAPK1, JUN, TGFB1, CHUK, CDKN2A, FOS, IL2, NFKB1, TGFBR2, NFKBIA, CCNA2, IL6, CDK4, CDK2, BAX, TP53, BCL2L1	154	222	8164	7.16392	1.2578e-14	5.98952e-16	2.79658e-16
KEGG_PATHWAY	hsa04218:Cellular senescence	26	15.6627	6.02883e-17	RB1, CDKN1A, CXCL8, SERPINE1, PTEN, RELA, PPP3CA, CCNB1, CCND1, MYC, E2F1, AKT1, MAPK1, TGFB1, CDKN2A, IGFBP3, MAPK14, SIRT1, NFKB1, TGFBR2, CCNA2, IL1A, IL6, CDK4, CDK2, TP53	154	156	8164	8.8355	3.01981e-14	7.45383e-16	3.48028e-16
KEGG_PATHWAY	hsa05207:Chemical carcinogenesis - receptor activation	29	17.4699	1.27659e-16	RB1, NR1I3, CHRNA7, AHR, ADRB2, CYP3A4, FGF2, RELA, EGFR, CCND1, MYC, E2F1, AKT1, MAPK1, JUN, HSP90AA1, GSTM1, STAT3, PRKCA, FOS, ESR1, ESR2, NFKB1, AR, KLF5, BCL2, BIRC5, PGR, PPARA	154	212	8164	7.25178	3.01981e-14	1.50971e-15	7.04902e-16
KEGG_PATHWAY	hsa01522:Endocrine resistance	21	12.6506	7.51359e-16	RB1, CDKN1A, JUN, CDKN2A, MMP2, FOS, MAPK14, ESR1, MMP9, EGFR, ESR2, MAPK8, CCND1, CDK4, ERBB2, E2F1, BCL2, BAX, AKT1, MAPK1, TP53	154	98	8164	11.3599	2.11386e-13	8.5154e-15	3.97594e-15
KEGG_PATHWAY	hsa04151:PI3K-Akt signaling pathway	35	21.0843	1.05607e-15	GSK3B, CDKN1A, PTEN, FGF1, FGF2, RELA, EGFR, PIK3CG, CASP9, IKBKB, CCND1, MYC, ERBB2, KDR, SPP1, AKT1, MAPK1, PDGFRA, HSP90AA1, CHUK, NOS3, IGF2, PRKCA, IL2, PGF, NFKB1, IL4, IL6, CDK4, CDK2, BCL2, TP53, TLR4, BCL2L1, TLR2	154	354	8164	5.2414	3.01981e-13	1.149e-14	5.36482e-15
KEGG_PATHWAY	hsa05220:Chronic myeloid leukemia	19	11.4458	1.4976e-15	RB1, CDKN1A, TGFB1, CHUK, CDKN2A, RELA, NFKB1, TGFBR2, NFKBIA, IKBKB, CCND1, CDK4, MYC, E2F1, BAX, AKT1, MAPK1, TP53, BCL2L1	154	76	8164	13.2532	3.92575e-13	1.56672e-14	7.31518e-15
KEGG_PATHWAY	hsa04010:MAPK signaling pathway	32	19.2771	1.80855e-15	HSPB1, FGF1, FGF2, TNF, RELA, EGFR, RASGRP3, IKBKB, PPP3CA, MAPK8, MYC, CASP3, ERBB2, KDR, AKT1, MAPK1, CD14, PDGFRA, JUN, TGFB1, CHUK, IGF2, PRKCA, FOS, MAPK14, PGF, NFKB1, TGFBR2, IL1A, IL1B, MAPT, TP53	154	294	8164	5.77012	4.83169e-13	1.77123e-14	8.27006e-15
KEGG_PATHWAY	hsa05235:PD-L1 expression and PD-1 checkpoint pathway in cancer	20	12.0482	1.82332e-15	JUN, CHUK, STAT1, STAT3, PTEN, FOS, MAPK14, HIF1A, EGFR, RELA, NFKB1, NFKBIA, IKBKB, PPP3CA, IFNG, TLR9, AKT1, MAPK1, TLR4, TLR2	154	89	8164	11.913	4.83169e-13	1.77123e-14	8.27006e-15
KEGG_PATHWAY	hsa05140:Leishmaniasis	19	11.4458	1.89041e-15	IL10, JUN, TGFB1, NOS2, STAT1, FOS, PTGS2, MAPK14, TNF, RELA, NFKB1, IL4, NFKBIA, IL1A, IFNG, IL1B, MAPK1, TLR4, TLR2	154	77	8164	13.0811	5.13367e-13	1.77308e-14	8.27871e-15
KEGG_PATHWAY	hsa04660:T cell receptor signaling pathway	21	12.6506	2.76046e-15	IL10, GSK3B, JUN, CHUK, FOS, MAPK14, TNF, IL2, RELA, NFKB1, IL4, NFKBIA, IKBKB, PPP3CA, MAPK8, IL5, CD40LG, IFNG, CDK4, AKT1, MAPK1	154	104	8164	10.7045	7.54952e-13	2.50282e-14	1.1686e-14
KEGG_PATHWAY	hsa05219:Bladder cancer	15	9.03614	8.21346e-15	RB1, CDKN1A, CXCL8, CDKN2A, MMP1, MMP2, MMP9, EGFR, CCND1, CDK4, MYC, ERBB2, E2F1, MAPK1, TP53	154	41	8164	19.395	2.23466e-12	7.20665e-14	3.36487e-14
KEGG_PATHWAY	hsa05133:Pertussis	18	10.8434	2.61808e-14	IL10, JUN, CXCL8, NOS2, FOS, MAPK14, TNF, RELA, NFKB1, IL1A, IL6, MAPK8, IL1B, CASP3, IRF1, MAPK1, CD14, TLR4	154	76	8164	12.5557	7.12674e-12	2.22537e-13	1.03905e-13
KEGG_PATHWAY	hsa05321:Inflammatory bowel disease	17	10.241	3.09265e-14	IL10, JUN, TGFB1, STAT1, STAT3, TNF, IL2, RELA, NFKB1, IL4, IL1A, IL6, IL5, IFNG, IL1B, TLR4, TLR2	154	65	8164	13.8649	8.42526e-12	2.54909e-13	1.1902e-13
KEGG_PATHWAY	hsa04625:C-type lectin receptor signaling pathway	20	12.0482	3.81084e-14	IL10, JUN, CHUK, STAT1, PTGS2, MAPK14, TNF, IL2, RELA, NFKB1, NFKBIA, IKBKB, PPP3CA, IL6, MAPK8, CASP8, IL1B, IRF1, AKT1, MAPK1	154	104	8164	10.1948	1.03579e-11	2.96157e-13	1.38279e-13
KEGG_PATHWAY	hsa04064:NF-kappa B signaling pathway	20	12.0482	3.81084e-14	VCAM1, CXCL8, PARP1, CHUK, PTGS2, CXCL2, TNF, RELA, NFKB1, ICAM1, NFKBIA, IKBKB, CXCL12, CD40LG, PLAU, IL1B, BCL2, CD14, TLR4, BCL2L1	154	104	8164	10.1948	1.03579e-11	2.96157e-13	1.38279e-13
KEGG_PATHWAY	hsa05205:Proteoglycans in cancer	26	15.6627	4.72301e-14	CDKN1A, FGF2, HIF1A, TNF, EGFR, CCND1, PLAU, MYC, CASP3, ERBB2, KDR, AKT1, MAPK1, TGFB1, CAV1, MMP2, STAT3, IGF2, PRKCA, MAPK14, MMP9, ESR1, SMO, TP53, TLR4, TLR2	154	205	8164	6.7236	1.28342e-11	3.5685e-13	1.66617e-13
KEGG_PATHWAY	hsa05164:Influenza A	24	14.4578	6.42107e-14	CXCL8, CHUK, STAT1, PRKCA, TNF, RELA, NFKB1, ICAM1, CASP9, NFKBIA, IKBKB, IL1A, CXCL10, IL6, CASP8, IFNG, CDK4, IL1B, CASP3, BAX, CCL2, AKT1, MAPK1, TLR4	154	171	8164	7.44042	1.74545e-11	4.72035e-13	2.20399e-13
KEGG_PATHWAY	hsa04936:Alcoholic liver disease	22	13.253	1.27512e-13	GSK3B, CXCL8, CHUK, MAPK14, CXCL2, SIRT1, TNF, RELA, NFKB1, NFKBIA, IKBKB, IL6, MAPK8, CASP8, CCND1, IL1B, CASP3, NOX4, AKT1, CD14, PPARA, TLR4	154	142	8164	8.21328	3.46976e-11	9.12716e-13	4.26158e-13
KEGG_PATHWAY	hsa05144:Malaria	15	9.03614	1.89945e-13	IL10, TGFB1, VCAM1, CXCL8, SELE, TNF, ICAM1, IL6, CD40LG, IFNG, IL1B, TLR9, CCL2, TLR4, TLR2	154	50	8164	15.9039	5.16689e-11	1.32475e-12	6.18539e-13
KEGG_PATHWAY	hsa05210:Colorectal cancer	18	10.8434	2.3261e-13	GSK3B, CDKN1A, JUN, TGFB1, FOS, EGFR, TGFBR2, CASP9, MAPK8, CCND1, MYC, CASP3, BCL2, BAX, BIRC5, AKT1, MAPK1, TP53	154	86	8164	11.0957	6.32649e-11	1.58175e-12	7.38536e-13
KEGG_PATHWAY	hsa04210:Apoptosis	21	12.6506	5.69319e-13	JUN, PARP1, CHUK, FOS, TNF, RELA, NFKB1, CASP9, NFKBIA, IKBKB, MAPK8, CASP8, CASP3, BCL2, BAX, BIRC5, AKT1, MAPK1, CTSD, TP53, BCL2L1	154	136	8164	8.18583	1.54856e-10	3.77695e-12	1.7635e-12
KEGG_PATHWAY	hsa05171:Coronavirus disease - COVID-19	26	15.6627	8.23134e-13	CXCL8, TNF, RELA, EGFR, IKBKB, MAPK8, CCL2, MAPK1, JUN, CHUK, MMP1, STAT1, MMP3, STAT3, PRKCA, FOS, MAPK14, F2, IL2, NFKB1, NFKBIA, CXCL10, IL6, IL1B, TLR4, TLR2	154	232	8164	5.94111	2.23888e-10	5.33078e-12	2.489e-12
KEGG_PATHWAY	hsa04066:HIF-1 signaling pathway	19	11.4458	1.15156e-12	CDKN1A, NOS2, NOS3, STAT3, SERPINE1, PRKCA, HIF1A, EGFR, RELA, NFKB1, HK2, IL6, IFNG, ERBB2, BCL2, AKT1, HMOX1, MAPK1, TLR4	154	109	8164	9.2408	3.13214e-10	7.2843e-12	3.40113e-12
KEGG_PATHWAY	hsa05134:Legionellosis	15	9.03614	1.39279e-12	CXCL8, CXCL2, TNF, RELA, NFKB1, HSPD1, CASP9, NFKBIA, IL6, CASP8, IL1B, CASP3, CD14, TLR4, TLR2	154	57	8164	13.9508	3.78835e-10	8.60998e-12	4.0201e-12
KEGG_PATHWAY	hsa04380:Osteoclast differentiation	20	12.0482	1.89956e-12	JUN, TGFB1, CHUK, STAT1, FOS, MAPK14, TNF, RELA, NFKB1, TGFBR2, NFKBIA, IKBKB, IL1A, PPP3CA, MAPK8, IFNG, IL1B, AKT1, MAPK1, PPARG	154	128	8164	8.28328	5.16689e-10	1.14818e-11	5.36098e-12
KEGG_PATHWAY	hsa05224:Breast cancer	21	12.6506	2.54334e-12	RB1, GSK3B, CDKN1A, JUN, PTEN, FOS, FGF1, FGF2, ESR1, EGFR, ESR2, CCND1, CDK4, MYC, ERBB2, E2F1, BAX, AKT1, MAPK1, PGR, TP53	154	147	8164	7.57328	6.91777e-10	1.50389e-11	7.02182e-12
KEGG_PATHWAY	hsa04115:p53 signaling pathway	16	9.63855	3.5354e-12	CDKN1A, CDKN2A, IGFBP3, SERPINE1, PTEN, CASP9, CCNB1, CASP8, CCND1, CDK4, CASP3, CDK2, BCL2, BAX, TP53, BCL2L1	154	73	8164	11.6193	9.61627e-10	2.04602e-11	9.55311e-12
KEGG_PATHWAY	hsa05225:Hepatocellular carcinoma	22	13.253	3.71701e-12	RB1, GSK3B, CDKN1A, GSTM1, TGFB1, CDKN2A, PTEN, IGF2, PRKCA, EGFR, TGFBR2, CCND1, CDK4, MYC, E2F1, BAX, AKT1, HMOX1, MAPK1, TP53, NFE2L2, BCL2L1	154	168	8164	6.94218	1.01103e-09	2.10631e-11	9.8346e-12
KEGG_PATHWAY	hsa05132:Salmonella infection	26	15.6627	4.07049e-12	CXCL8, TNF, RELA, PIK3CG, IKBKB, MAPK8, CASP8, MYC, CASP3, AKT1, MAPK1, CD14, JUN, HSP90AA1, CHUK, FOS, MAPK14, NFKB1, NFKBIA, IL6, IL1B, BCL2, TLR9, BAX, TLR4, TLR2	154	249	8164	5.53549	1.10718e-09	2.25954e-11	1.055e-11
KEGG_PATHWAY	hsa05146:Amoebiasis	18	10.8434	4.34266e-12	IL10, TGFB1, CXCL8, NOS2, HSPB1, PRKCA, CXCL2, TNF, RELA, NFKB1, COL3A1, IL6, IFNG, IL1B, CASP3, CD14, TLR4, TLR2	154	102	8164	9.35523	1.1812e-09	2.36241e-11	1.10304e-11
KEGG_PATHWAY	hsa05135:Yersinia infection	20	12.0482	6.59717e-12	IL10, GSK3B, JUN, CXCL8, CHUK, FOS, MAPK14, TNF, IL2, RELA, NFKB1, NFKBIA, IKBKB, IL6, MAPK8, IL1B, CCL2, AKT1, MAPK1, TLR4	154	137	8164	7.73912	1.79443e-09	3.51849e-11	1.64283e-11
KEGG_PATHWAY	hsa05323:Rheumatoid arthritis	17	10.241	1.15976e-11	JUN, TGFB1, CXCL8, MMP1, MMP3, FOS, CXCL2, TNF, ICAM1, IL1A, IL6, CXCL12, IFNG, IL1B, CCL2, TLR4, TLR2	154	93	8164	9.69055	3.15455e-09	6.06644e-11	2.83249e-11
KEGG_PATHWAY	hsa04621:NOD-like receptor signaling pathway	22	13.253	2.19467e-11	JUN, HSP90AA1, CXCL8, CHUK, STAT1, MAPK14, CXCL2, TNF, RELA, NFKB1, NFKBIA, IKBKB, IL6, MAPK8, CASP8, IL1B, BCL2, CCL2, MAPK1, NLRP1, TLR4, BCL2L1	154	184	8164	6.33851	5.96952e-09	1.1143e-10	5.20281e-11
KEGG_PATHWAY	hsa04926:Relaxin signaling pathway	19	11.4458	2.21222e-11	JUN, TGFB1, NOS2, NOS3, MMP1, MMP2, PRKCA, FOS, MAPK14, MMP9, EGFR, RELA, NFKB1, TGFBR2, NFKBIA, COL3A1, MAPK8, AKT1, MAPK1	154	129	8164	7.80811	6.01724e-09	1.1143e-10	5.20281e-11
KEGG_PATHWAY	hsa05218:Melanoma	15	9.03614	4.24999e-11	RB1, PDGFRA, CDKN1A, CDKN2A, PTEN, FGF1, FGF2, EGFR, CCND1, CDK4, E2F1, BAX, AKT1, MAPK1, TP53	154	72	8164	11.0444	1.156e-08	2.06428e-10	9.63838e-11
KEGG_PATHWAY	hsa05223:Non-small cell lung cancer	15	9.03614	4.24999e-11	RB1, CDKN1A, CDKN2A, STAT3, PRKCA, EGFR, CASP9, CCND1, CDK4, ERBB2, E2F1, BAX, AKT1, MAPK1, TP53	154	72	8164	11.0444	1.156e-08	2.06428e-10	9.63838e-11
KEGG_PATHWAY	hsa05170:Human immunodeficiency virus 1 infection	23	13.8554	4.71152e-11	JUN, CHUK, PRKCA, FOS, MAPK14, TNF, RELA, NFKB1, CASP9, NFKBIA, IKBKB, PPP3CA, CCNB1, MAPK8, CASP8, CASP3, BCL2, BAX, AKT1, MAPK1, TLR4, BCL2L1, TLR2	154	212	8164	5.75141	1.28153e-08	2.2483e-10	1.04976e-10
KEGG_PATHWAY	hsa04932:Non-alcoholic fatty liver disease	20	12.0482	6.05895e-11	GSK3B, JUN, TGFB1, CXCL8, FOS, MAPK14, TNF, RELA, NFKB1, IKBKB, IL1A, IL6, MAPK8, CASP8, IL1B, CASP3, BAX, AKT1, PPARG, PPARA	154	155	8164	6.84039	1.64804e-08	2.84144e-10	1.3267e-10
KEGG_PATHWAY	hsa04658:Th1 and Th2 cell differentiation	16	9.63855	1.17398e-10	JUN, CHUK, STAT1, FOS, MAPK14, IL2, RELA, NFKB1, IL4, NFKBIA, IKBKB, PPP3CA, MAPK8, IL5, IFNG, MAPK1	154	92	8164	9.21965	3.19321e-08	5.41222e-10	2.52703e-10
KEGG_PATHWAY	hsa01521:EGFR tyrosine kinase inhibitor resistance	15	9.03614	1.58116e-10	PDGFRA, GSK3B, STAT3, PTEN, PRKCA, FGF2, EGFR, IL6, ERBB2, KDR, BCL2, BAX, AKT1, MAPK1, BCL2L1	154	79	8164	10.0658	4.30076e-08	7.16793e-10	3.34679e-10
KEGG_PATHWAY	hsa05226:Gastric cancer	19	11.4458	2.56196e-10	RB1, GSK3B, CDKN1A, TGFB1, ABCB1, FGF1, FGF2, EGFR, TGFBR2, CCND1, MYC, ERBB2, CDK2, E2F1, BCL2, BAX, AKT1, MAPK1, TP53	154	149	8164	6.76005	6.96854e-08	1.14238e-09	5.33392e-10
KEGG_PATHWAY	hsa04068:FoxO signaling pathway	18	10.8434	2.66542e-10	IL10, CDKN1A, TGFB1, CHUK, STAT3, PTEN, MAPK14, SIRT1, EGFR, TGFBR2, IKBKB, IL6, CCNB1, MAPK8, CCND1, CDK2, AKT1, MAPK1	154	131	8164	7.28423	7.24993e-08	1.16934e-09	5.4598e-10
KEGG_PATHWAY	hsa04917:Prolactin signaling pathway	14	8.43373	3.98824e-10	GSK3B, STAT1, STAT3, FOS, MAPK14, ESR1, RELA, ESR2, NFKB1, MAPK8, CCND1, IRF1, AKT1, MAPK1	154	70	8164	10.6026	1.0848e-07	1.72191e-09	8.03979e-10
KEGG_PATHWAY	hsa01524:Platinum drug resistance	14	8.43373	6.90694e-10	CDKN1A, GSTM1, CDKN2A, CASP9, CASP8, CASP3, ERBB2, BCL2, BAX, BIRC5, AKT1, MAPK1, TP53, BCL2L1	154	73	8164	10.1669	1.87869e-07	2.93545e-09	1.3706e-09
KEGG_PATHWAY	hsa05214:Glioma	14	8.43373	9.81455e-10	RB1, PDGFRA, CDKN1A, CDKN2A, PTEN, PRKCA, EGFR, CCND1, CDK4, E2F1, BAX, AKT1, MAPK1, TP53	154	75	8164	9.89576	2.66956e-07	4.10701e-09	1.91761e-09
KEGG_PATHWAY	hsa05202:Transcriptional misregulation in cancer	20	12.0482	2.69546e-09	CDKN1A, CXCL8, IGFBP3, MMP3, PLAT, MPO, MMP9, RELA, NFKB1, RUNX2, TGFBR2, CCNA2, IL6, PLAU, MYC, BAX, PPARG, CD14, TP53, BCL2L1	154	193	8164	5.49357	7.33164e-07	1.11085e-08	5.18671e-09
KEGG_PATHWAY	hsa05130:Pathogenic Escherichia coli infection	20	12.0482	3.80659e-09	JUN, CXCL8, CHUK, FOS, F2, MAPK14, TNF, RELA, NFKB1, CASP9, NFKBIA, IKBKB, IL6, MAPK8, CASP8, IL1B, CASP3, BAX, MAPK1, TLR4	154	197	8164	5.38203	1.03539e-06	1.54536e-08	7.21549e-09
KEGG_PATHWAY	hsa05208:Chemical carcinogenesis - reactive oxygen species	21	12.6506	5.10282e-09	PTPN1, JUN, GSTM1, CHUK, PTEN, AHR, FOS, MAPK14, HIF1A, EGFR, RELA, NFKB1, SOD1, NFKBIA, IKBKB, MAPK8, NOX4, AKT1, HMOX1, MAPK1, NFE2L2	154	223	8164	4.99225	1.38796e-06	2.04113e-08	9.53026e-09
KEGG_PATHWAY	hsa05131:Shigellosis	22	13.253	5.35444e-09	GSK3B, JUN, CXCL8, CHUK, MAPK14, TNF, EGFR, RELA, NFKB1, HK2, NFKBIA, IKBKB, MAPK8, IL1B, BCL2, BAX, AKT1, MAPK1, CD14, TP53, TLR4, BCL2L1	154	247	8164	4.7218	1.45641e-06	2.11074e-08	9.85527e-09
KEGG_PATHWAY	hsa05213:Endometrial cancer	12	7.22892	7.45852e-09	CASP9, GSK3B, CDKN1A, CCND1, MYC, ERBB2, PTEN, BAX, MAPK1, AKT1, TP53, EGFR	154	58	8164	10.9682	2.02871e-06	2.89817e-08	1.35319e-08
KEGG_PATHWAY	hsa05165:Human papillomavirus infection	25	15.0602	9.42223e-09	RB1, GSK3B, CDKN1A, PTEN, PTGS2, TNF, RELA, EGFR, IKBKB, CASP8, CCND1, CASP3, E2F1, SPP1, AKT1, MAPK1, CHUK, STAT1, NFKB1, CCNA2, CDK4, IRF1, CDK2, BAX, TP53	154	331	8164	4.004	2.56284e-06	3.60964e-08	1.68538e-08
KEGG_PATHWAY	hsa05143:African trypanosomiasis	10	6.0241	1.79084e-08	IL10, IL6, VCAM1, IFNG, IL1B, TLR9, PRKCA, SELE, TNF, ICAM1	154	37	8164	14.3278	4.87106e-06	6.76538e-08	3.15884e-08
KEGG_PATHWAY	hsa05221:Acute myeloid leukemia	12	7.22892	3.64206e-08	CCNA2, IKBKB, CCND1, CHUK, MYC, STAT3, MAPK1, AKT1, CD14, MPO, RELA, NFKB1	154	67	8164	9.49486	9.90636e-06	1.35704e-07	6.33619e-08
KEGG_PATHWAY	hsa04071:Sphingolipid signaling pathway	15	9.03614	3.94725e-08	OPRD1, NOS3, PTEN, PRKCA, MAPK14, TNF, RELA, NFKB1, MAPK8, BCL2, BAX, AKT1, MAPK1, CTSD, TP53	154	119	8164	6.68231	1.07365e-05	1.45088e-07	6.77433e-08
KEGG_PATHWAY	hsa05120:Epithelial cell signaling in Helicobacter pylori infection	12	7.22892	5.84373e-08	NFKBIA, IKBKB, JUN, MAPK8, CXCL8, CHUK, CASP3, MAPK14, CXCL2, RELA, EGFR, NFKB1	154	70	8164	9.08794	1.58948e-05	2.11933e-07	9.89539e-08
KEGG_PATHWAY	hsa05206:MicroRNAs in cancer	23	13.8554	6.15318e-08	PDGFRA, CDKN1A, ABCB1, CDKN2A, STAT3, PTEN, PRKCA, PTGS2, SIRT1, MMP9, EGFR, NFKB1, IKBKB, CCND1, PLAU, MYC, CASP3, ERBB2, E2F1, BCL2, HMOX1, MAPK1, TP53	154	310	8164	3.93322	1.67365e-05	2.20219e-07	1.02823e-07
KEGG_PATHWAY	hsa04931:Insulin resistance	14	8.43373	9.38233e-08	PTPN1, GSK3B, NOS3, STAT3, PTEN, TNF, RELA, NFKB1, NFKBIA, IKBKB, IL6, MAPK8, AKT1, PPARA	154	108	8164	6.87205	2.55196e-05	3.31428e-07	1.54747e-07
KEGG_PATHWAY	hsa05415:Diabetic cardiomyopathy	18	10.8434	2.13866e-07	GSK3B, TGFB1, PARP1, NOS3, MMP2, PTEN, PRKCA, MAPK14, MMP9, RELA, NFKB1, TGFBR2, COL3A1, MAPK8, PDK4, AKT1, PPARA, CTSD	154	203	8164	4.70066	5.81698e-05	7.45788e-07	3.48217e-07
KEGG_PATHWAY	hsa05203:Viral carcinogenesis	18	10.8434	2.2959e-07	RB1, CDKN1A, JUN, CDKN2A, STAT3, HDAC8, RELA, NFKB1, NFKBIA, CCNA2, CASP8, CCND1, CDK4, CASP3, CDK2, BAX, MAPK1, TP53	154	204	8164	4.67762	6.24466e-05	7.90488e-07	3.69088e-07
KEGG_PATHWAY	hsa04915:Estrogen signaling pathway	15	9.03614	2.58974e-07	JUN, HSP90AA1, NOS3, MMP2, FOS, OPRM1, ESR1, MMP9, EGFR, ESR2, BCL2, AKT1, MAPK1, PGR, CTSD	154	138	8164	5.76228	7.04384e-05	8.80511e-07	4.11121e-07
KEGG_PATHWAY	hsa04662:B cell receptor signaling pathway	12	7.22892	3.11782e-07	NFKBIA, IKBKB, GSK3B, PPP3CA, JUN, CHUK, MAPK1, AKT1, FOS, RELA, NFKB1, RASGRP3	154	82	8164	7.758	8.48012e-05	1.04697e-06	4.88844e-07
KEGG_PATHWAY	hsa04630:JAK-STAT signaling pathway	16	9.63855	3.16456e-07	IL10, PDGFRA, CDKN1A, STAT1, STAT3, EGFR, IL2, IL4, IL6, IL5, IFNG, CCND1, MYC, BCL2, AKT1, BCL2L1	154	162	8164	5.23585	8.60722e-05	1.04971e-06	4.9012e-07
KEGG_PATHWAY	hsa04062:Chemokine signaling pathway	17	10.241	5.32607e-07	GSK3B, CXCL8, CHUK, STAT1, STAT3, CXCL2, PIK3CG, RELA, NFKB1, NFKBIA, IKBKB, CXCL10, CXCL11, CXCL12, CCL2, AKT1, MAPK1	154	192	8164	4.69386	0.000144859	1.74541e-06	8.14953e-07
KEGG_PATHWAY	hsa04622:RIG-I-like receptor signaling pathway	11	6.62651	6.02381e-07	NFKBIA, IKBKB, CXCL10, MAPK8, CXCL8, CASP8, CHUK, MAPK14, TNF, RELA, NFKB1	154	70	8164	8.33061	0.000163834	1.95057e-06	9.10743e-07
KEGG_PATHWAY	hsa04370:VEGF signaling pathway	10	6.0241	1.27266e-06	CASP9, PPP3CA, NOS3, KDR, HSPB1, MAPK1, AKT1, PRKCA, MAPK14, PTGS2	154	59	8164	8.98525	0.000346103	4.07251e-06	1.9015e-06
KEGG_PATHWAY	hsa04215:Apoptosis - multiple species	8	4.81928	1.60762e-06	CASP9, MAPK8, CASP8, CASP3, BCL2, BAX, BIRC5, BCL2L1	154	32	8164	13.2532	0.000437179	5.08458e-06	2.37405e-06
KEGG_PATHWAY	hsa04722:Neurotrophin signaling pathway	13	7.83133	2.05921e-06	GSK3B, JUN, MAPK14, RELA, NFKB1, NFKBIA, IKBKB, MAPK8, BCL2, BAX, AKT1, MAPK1, TP53	154	119	8164	5.79133	0.000559949	6.43799e-06	3.00597e-06
KEGG_PATHWAY	hsa05022:Pathways of neurodegeneration - multiple diseases	26	15.6627	2.28388e-06	APP, GSK3B, CHRNA7, PTGS2, TNF, RELA, CASP9, PPP3CA, MAPK8, CASP8, CASP3, MAPK1, NOS2, HSPA5, PRKCA, MAPK14, NFKB1, SOD1, IL1A, IL6, IL1B, BCL2, BAX, NOX4, MAPT, BCL2L1	154	476	8164	2.89567	0.000621022	7.05925e-06	3.29605e-06
KEGG_PATHWAY	hsa04110:Cell cycle	13	7.83133	3.77503e-06	RB1, GSK3B, CDKN1A, TGFB1, CDKN2A, CCNA2, CCNB1, CCND1, CDK4, MYC, CDK2, E2F1, TP53	154	126	8164	5.46959	0.00102628	1.15372e-05	5.38685e-06
KEGG_PATHWAY	hsa04920:Adipocytokine signaling pathway	10	6.0241	4.89296e-06	NFKBIA, IKBKB, MAPK8, CHUK, STAT3, AKT1, PPARA, TNF, RELA, NFKB1	154	69	8164	7.68304	0.00133	1.4653e-05	6.84167e-06
KEGG_PATHWAY	hsa04510:Focal adhesion	16	9.63855	4.9023e-06	PDGFRA, GSK3B, JUN, CAV1, PTEN, PRKCA, EGFR, PGF, MAPK8, CCND1, ERBB2, SPP1, KDR, BCL2, AKT1, MAPK1	154	201	8164	4.21994	0.00133254	1.4653e-05	6.84167e-06
KEGG_PATHWAY	hsa05230:Central carbon metabolism in cancer	10	6.0241	5.52599e-06	PDGFRA, MYC, ERBB2, PTEN, MAPK1, AKT1, HIF1A, TP53, EGFR, HK2	154	70	8164	7.57328	0.00150194	1.63377e-05	7.62827e-06
KEGG_PATHWAY	hsa04014:Ras signaling pathway	17	10.241	8.04784e-06	PDGFRA, CHUK, IGF2, PRKCA, FGF1, FGF2, EGFR, PGF, RELA, NFKB1, RASGRP3, IKBKB, MAPK8, KDR, AKT1, MAPK1, BCL2L1	154	236	8164	3.81873	0.00218663	2.33426e-05	1.08989e-05
KEGG_PATHWAY	hsa04217:Necroptosis	14	8.43373	8.06691e-06	HSP90AA1, PARP1, STAT1, STAT3, ALOX15, TNF, IL1A, MAPK8, CASP8, IFNG, IL1B, BCL2, BAX, TLR4	154	159	8164	4.66781	0.0021918	2.33426e-05	1.08989e-05
KEGG_PATHWAY	hsa05010:Alzheimer disease	22	13.253	8.75015e-06	GSK3B, APP, NOS2, CHUK, CHRNA7, PTGS2, TNF, RELA, NFKB1, CASP9, IKBKB, IL1A, PPP3CA, IL6, MAPK8, CASP8, IL1B, CASP3, NOX4, AKT1, MAPK1, MAPT	154	384	8164	3.0372	0.00237722	2.5053e-05	1.16976e-05
KEGG_PATHWAY	hsa01523:Antifolate resistance	7	4.21687	1.60784e-05	IKBKB, IL6, CHUK, IL1B, TNF, RELA, NFKB1	154	30	8164	12.3697	0.0043638	4.55554e-05	2.12704e-05
KEGG_PATHWAY	hsa04012:ErbB signaling pathway	10	6.0241	2.75435e-05	GSK3B, CDKN1A, JUN, MAPK8, MYC, ERBB2, MAPK1, AKT1, PRKCA, EGFR	154	85	8164	6.23682	0.00746395	7.72355e-05	3.60622e-05
KEGG_PATHWAY	hsa04672:Intestinal immune network for IgA production	8	4.81928	3.14162e-05	IL10, IL4, IL6, TGFB1, CXCL12, CD40LG, IL5, IL2	154	49	8164	8.65518	0.00850892	8.71959e-05	4.07128e-05
KEGG_PATHWAY	hsa04060:Cytokine-cytokine receptor interaction	18	10.8434	3.48182e-05	IL10, TGFB1, CXCL8, CXCL2, TNF, IL2, TGFBR2, IL4, IL1A, CXCL10, CXCL11, IL6, IL5, CXCL12, CD40LG, IFNG, IL1B, CCL2	154	295	8164	3.23469	0.00942601	9.56622e-05	4.46658e-05
KEGG_PATHWAY	hsa04664:Fc epsilon RI signaling pathway	9	5.42169	3.61363e-05	IL4, MAPK8, IL5, ALOX5, MAPK1, AKT1, PRKCA, MAPK14, TNF	154	68	8164	7.01642	0.00978111	9.82908e-05	4.58931e-05
KEGG_PATHWAY	hsa05216:Thyroid cancer	7	4.21687	5.64918e-05	CDKN1A, CCND1, MYC, BAX, MAPK1, PPARG, TP53	154	37	8164	10.0295	0.0152487	0.000152136	7.10342e-05
KEGG_PATHWAY	hsa05330:Allograft rejection	7	4.21687	6.60555e-05	IL10, IL4, CD40LG, IL5, IFNG, TNF, IL2	154	38	8164	9.76555	0.0178072	0.000176148	8.22455e-05
KEGG_PATHWAY	hsa04919:Thyroid hormone signaling pathway	11	6.62651	8.48854e-05	CASP9, GSK3B, CCND1, STAT1, MYC, MAPK1, AKT1, PRKCA, HIF1A, ESR1, TP53	154	121	8164	4.81936	0.0228253	0.000224163	0.000104664
KEGG_PATHWAY	hsa04061:Viral protein interaction with cytokine and cytokine receptor	10	6.0241	0.000100218	IL10, CXCL10, IL6, CXCL11, CXCL12, CXCL8, CCL2, TNF, CXCL2, IL2	154	100	8164	5.3013	0.0268924	0.000262109	0.000122382
KEGG_PATHWAY	hsa04623:Cytosolic DNA-sensing pathway	8	4.81928	0.000162513	NFKBIA, IKBKB, CXCL10, IL6, CHUK, IL1B, RELA, NFKB1	154	63	8164	6.73181	0.0432443	0.000420987	0.000196564
KEGG_PATHWAY	hsa04726:Serotonergic synapse	10	6.0241	0.00029188	APP, MAOA, ALOX5, CASP3, ALOX15, MAPK1, PRKCA, HTR2A, PTGS2, PTGS1	154	115	8164	4.60982	0.0763322	0.000748974	0.000349705
KEGG_PATHWAY	hsa04935:Growth hormone synthesis, secretion and action	10	6.0241	0.000400889	GSK3B, MAPK8, STAT1, IGFBP3, STAT3, MAPK1, AKT1, PRKCA, FOS, MAPK14	154	120	8164	4.41775	0.103327	0.00101908	0.000475822
KEGG_PATHWAY	hsa05231:Choline metabolism in cancer	9	5.42169	0.000479018	PDGFRA, JUN, MAPK8, MAPK1, AKT1, PRKCA, FOS, HIF1A, EGFR	154	98	8164	4.86854	0.122189	0.00120642	0.00056329
KEGG_PATHWAY	hsa05020:Prion disease	15	9.03614	0.000582152	GSK3B, HSPA5, CAV1, MAPK14, TNF, SOD1, CASP9, IL1A, PPP3CA, IL6, MAPK8, IL1B, CASP3, BAX, MAPK1	154	273	8164	2.9128	0.146484	0.00145271	0.000678288
KEGG_PATHWAY	hsa04921:Oxytocin signaling pathway	11	6.62651	0.000607645	PPP3CA, CDKN1A, JUN, CCND1, NOS3, MAPK1, PRKCA, FOS, PTGS2, EGFR, PIK3CG	154	154	8164	3.78664	0.152386	0.00150254	0.000701554
KEGG_PATHWAY	hsa04914:Progesterone-mediated oocyte maturation	9	5.42169	0.000626767	CCNA2, HSP90AA1, CCNB1, MAPK8, CDK2, MAPK1, AKT1, PGR, MAPK14	154	102	8164	4.67762	0.156786	0.00153586	0.000717112
KEGG_PATHWAY	hsa04934:Cushing syndrome	11	6.62651	0.000638837	RB1, GSK3B, CDKN1A, CCND1, CDKN2A, CDK4, CDK2, E2F1, MAPK1, AHR, EGFR	154	155	8164	3.76221	0.159551	0.00155146	0.000724396
KEGG_PATHWAY	hsa05416:Viral myocarditis	7	4.21687	0.0008536	CASP9, CASP8, CD40LG, CCND1, CASP3, CAV1, ICAM1	154	60	8164	6.18485	0.207275	0.00205468	0.000959356
KEGG_PATHWAY	hsa05168:Herpes simplex virus 1 infection	21	12.6506	0.000893035	CHUK, STAT1, TNF, RELA, NFKB1, CASP9, NFKBIA, IKBKB, IL6, CASP8, IFNG, IL1B, CASP3, BCL2, TLR9, BAX, CCL2, AKT1, TP53, BCL2L1, TLR2	154	495	8164	2.24904	0.21574	0.00213075	0.000994873
KEGG_PATHWAY	hsa04610:Complement and coagulation cascades	8	4.81928	0.00102858	THBD, F7, F10, PLAU, SERPINE1, PLAT, F2, F3	154	85	8164	4.98946	0.244154	0.00243282	0.00113591
KEGG_PATHWAY	hsa05332:Graft-versus-host disease	6	3.61446	0.00105287	IL1A, IL6, IFNG, IL1B, TNF, IL2	154	42	8164	7.57328	0.249137	0.0024688	0.00115271
KEGG_PATHWAY	hsa04940:Type I diabetes mellitus	6	3.61446	0.00117364	IL1A, IFNG, IL1B, TNF, IL2, HSPD1	154	43	8164	7.39716	0.273428	0.00272846	0.00127395
KEGG_PATHWAY	hsa04020:Calcium signaling pathway	13	7.83133	0.00178867	PDGFRA, NOS2, NOS3, CHRNA7, PRKCA, ADRB2, HTR2A, FGF1, FGF2, EGFR, PPP3CA, ERBB2, KDR	154	240	8164	2.87154	0.385505	0.00412304	0.00192509
KEGG_PATHWAY	hsa04137:Mitophagy - animal	7	4.21687	0.00221635	JUN, MAPK8, E2F1, HIF1A, TP53, RELA, BCL2L1	154	72	8164	5.15404	0.453114	0.00506594	0.00236535
KEGG_PATHWAY	hsa05310:Asthma	5	3.01205	0.00251648	IL10, IL4, CD40LG, IL5, TNF	154	31	8164	8.55048	0.496083	0.00570401	0.00266327
KEGG_PATHWAY	hsa04728:Dopaminergic synapse	9	5.42169	0.00328544	GSK3B, PPP3CA, MAPK8, MAOA, AKT1, PRKCA, FOS, COMT, MAPK14	154	132	8164	3.61452	0.591438	0.00738545	0.00344835
KEGG_PATHWAY	hsa04928:Parathyroid hormone synthesis, secretion and action	8	4.81928	0.00366527	CDKN1A, BCL2, PDE4A, MAPK1, PRKCA, FOS, EGFR, RUNX2	154	106	8164	4.00098	0.631673	0.00817175	0.00381549
KEGG_PATHWAY	hsa04371:Apelin signaling pathway	9	5.42169	0.00450142	CCND1, NOS2, NOS3, SERPINE1, SPP1, MAPK1, AKT1, PLAT, PIK3CG	154	139	8164	3.4325	0.706873	0.00995435	0.0046478
KEGG_PATHWAY	hsa04015:Rap1 signaling pathway	11	6.62651	0.00601096	PDGFRA, KDR, MAPK1, AKT1, PRKCA, FGF1, MAPK14, FGF2, EGFR, PGF, RASGRP3	154	210	8164	2.77687	0.806004	0.0131853	0.00615639
KEGG_PATHWAY	hsa04211:Longevity regulating pathway	7	4.21687	0.00635985	BAX, AKT1, PPARG, SIRT1, TP53, RELA, NFKB1	154	89	8164	4.16956	0.823671	0.013839	0.00646161
KEGG_PATHWAY	hsa04912:GnRH signaling pathway	7	4.21687	0.00784998	JUN, MAPK8, MMP2, MAPK1, PRKCA, MAPK14, EGFR	154	93	8164	3.99022	0.88277	0.016946	0.00791228
KEGG_PATHWAY	hsa04024:cAMP signaling pathway	11	6.62651	0.0085069	NFKBIA, JUN, MAPK8, PDE4A, MAPK1, AKT1, FOS, ADRB2, PPARA, RELA, NFKB1	154	221	8164	2.63866	0.902097	0.0182154	0.0085069
KEGG_PATHWAY	hsa04611:Platelet activation	8	4.81928	0.00857195	COL3A1, NOS3, MAPK1, AKT1, F2, MAPK14, PIK3CG, PTGS1	154	124	8164	3.42019	0.903828	0.0182154	0.00857195
KEGG_PATHWAY	hsa05031:Amphetamine addiction	6	3.61446	0.00929165	PPP3CA, JUN, MAOA, PRKCA, FOS, SIRT1	154	69	8164	4.60982	0.921066	0.0193202	0.00929165
KEGG_PATHWAY	hsa05211:Renal cell carcinoma	6	3.61446	0.00929165	CDKN1A, JUN, TGFB1, MAPK1, AKT1, HIF1A	154	69	8164	4.60982	0.921066	0.0193202	0.00929165
KEGG_PATHWAY	hsa04613:Neutrophil extracellular trap formation	10	6.0241	0.00930496	MAPK1, AKT1, PRKCA, MAPK14, HDAC8, MPO, TLR4, RELA, NFKB1, TLR2	154	190	8164	2.79016	0.921354	0.0193202	0.00930496
KEGG_PATHWAY	hsa04930:Type II diabetes mellitus	5	3.01205	0.01051	IKBKB, MAPK8, MAPK1, TNF, HK2	154	46	8164	5.76228	0.943519	0.0215455	0.01051
KEGG_PATHWAY	hsa04640:Hematopoietic cell lineage	7	4.21687	0.0105351	IL4, IL1A, IL6, IL5, IL1B, CD14, TNF	154	99	8164	3.74839	0.943907	0.0215455	0.0105351
KEGG_PATHWAY	hsa04140:Autophagy - animal	8	4.81928	0.0165673	MAPK8, PTEN, BCL2, MAPK1, AKT1, HIF1A, CTSD, BCL2L1	154	141	8164	3.00783	0.98937	0.0336292	0.0165673
KEGG_PATHWAY	hsa05320:Autoimmune thyroid disease	5	3.01205	0.0170587	IL10, IL4, CD40LG, IL5, IL2	154	53	8164	5.00123	0.990721	0.0343701	0.0170587
KEGG_PATHWAY	hsa04550:Signaling pathways regulating pluripotency of stem cells	8	4.81928	0.0177696	GSK3B, REST, MYC, STAT3, MAPK1, AKT1, MAPK14, FGF2	154	143	8164	2.96576	0.992379	0.0355392	0.0177696
KEGG_PATHWAY	hsa04725:Cholinergic synapse	7	4.21687	0.0192208	CHRNA7, BCL2, MAPK1, AKT1, PRKCA, FOS, PIK3CG	154	113	8164	3.28399	0.994902	0.0381609	0.0192208
KEGG_PATHWAY	hsa04670:Leukocyte transendothelial migration	7	4.21687	0.0199848	CXCL12, VCAM1, MMP2, PRKCA, MAPK14, MMP9, ICAM1	154	114	8164	3.25518	0.995876	0.0393904	0.0199848
KEGG_PATHWAY	hsa04072:Phospholipase D signaling pathway	8	4.81928	0.0210425	PDGFRA, CXCL8, MAPK1, AKT1, PRKCA, F2, EGFR, PIK3CG	154	148	8164	2.86557	0.996926	0.0411766	0.0210425
KEGG_PATHWAY	hsa04540:Gap junction	6	3.61446	0.0244547	PDGFRA, GJA1, MAPK1, PRKCA, HTR2A, EGFR	154	88	8164	3.61452	0.998811	0.047512	0.0244547
KEGG_PATHWAY	hsa04150:mTOR signaling pathway	8	4.81928	0.0271168	IKBKB, GSK3B, CHUK, PTEN, MAPK1, AKT1, PRKCA, TNF	154	156	8164	2.71861	0.999434	0.0523105	0.0271168
KEGG_PATHWAY	hsa05012:Parkinson disease	11	6.62651	0.0276496	CASP9, MAPK8, HSPA5, MAOA, CASP3, BAX, MAPT, TP53, BCL2L1, SOD1, NFE2L2	154	266	8164	2.19227	0.999513	0.0529626	0.0276496
KEGG_PATHWAY	hsa04390:Hippo signaling pathway	8	4.81928	0.0279592	GSK3B, TGFB1, CCND1, MYC, SERPINE1, BIRC5, FGF1, TGFBR2	154	157	8164	2.7013	0.999553	0.0531811	0.0279592
KEGG_PATHWAY	hsa05217:Basal cell carcinoma	5	3.01205	0.0300898	GSK3B, CDKN1A, SMO, BAX, TP53	154	63	8164	4.20738	0.999754	0.0568363	0.0300898
KEGG_PATHWAY	hsa04650:Natural killer cell mediated cytotoxicity	7	4.21687	0.0308094	PPP3CA, IFNG, CASP3, MAPK1, PRKCA, TNF, ICAM1	154	126	8164	2.94517	0.999799	0.0577943	0.0308094
KEGG_PATHWAY	hsa04350:TGF-beta signaling pathway	6	3.61446	0.031372	TGFB1, IFNG, MYC, MAPK1, TNF, TGFBR2	154	94	8164	3.38381	0.999828	0.0584465	0.031372
KEGG_PATHWAY	hsa04929:GnRH secretion	5	3.01205	0.0316431	SPP1, MAPK1, AKT1, PRKCA, ESR2	154	64	8164	4.14164	0.999841	0.0585505	0.0316431
KEGG_PATHWAY	hsa04114:Oocyte meiosis	7	4.21687	0.0362703	PPP3CA, AR, CCNB1, CDK2, MAPK1, PGR, MAPK14	154	131	8164	2.83276	0.999957	0.066659	0.0362703
KEGG_PATHWAY	hsa04750:Inflammatory mediator regulation of TRP channels	6	3.61446	0.0366024	MAPK8, TRPA1, IL1B, PRKCA, HTR2A, MAPK14	154	98	8164	3.24569	0.999961	0.0668177	0.0366024
KEGG_PATHWAY	hsa04022:cGMP-PKG signaling pathway	8	4.81928	0.0372804	OPRD1, PPP3CA, NOS3, MAPK1, AKT1, PDE5A, ADRB2, PIK3CG	154	167	8164	2.53954	0.999967	0.0676018	0.0372804
KEGG_PATHWAY	hsa04310:Wnt signaling pathway	8	4.81928	0.0404362	GSK3B, PPP3CA, JUN, MAPK8, CCND1, MYC, PRKCA, TP53	154	170	8164	2.49473	0.999987	0.0728387	0.0404362
KEGG_PATHWAY	hsa04910:Insulin signaling pathway	7	4.21687	0.0436005	IKBKB, GSK3B, PTPN1, MAPK8, MAPK1, AKT1, HK2	154	137	8164	2.70869	0.999995	0.077905	0.0436005
KEGG_PATHWAY	hsa04520:Adherens junction	5	3.01205	0.0438216	PTPN1, ERBB2, MAPK1, EGFR, TGFBR2	154	71	8164	3.73331	0.999995	0.077905	0.0438216
KEGG_PATHWAY	hsa04261:Adrenergic signaling in cardiomyocytes	7	4.21687	0.0624874	BCL2, MAPK1, AKT1, PRKCA, ADRB2, MAPK14, PIK3CG	154	150	8164	2.47394	1	0.11027	0.0624874
KEGG_PATHWAY	hsa00983:Drug metabolism - other enzymes	5	3.01205	0.0628379	GSTM1, CYP3A4, GUSB, MPO, XDH	154	80	8164	3.31331	1	0.11027	0.0628379
KEGG_PATHWAY	hsa05030:Cocaine addiction	4	2.40964	0.063619	JUN, MAOA, RELA, NFKB1	154	49	8164	4.32759	1	0.110925	0.063619
KEGG_PATHWAY	hsa05014:Amyotrophic lateral sclerosis	12	7.22892	0.0796471	CASP9, PPP3CA, NOS2, HSPA5, CASP3, BCL2, BAX, MAPK14, TNF, TP53, BCL2L1, SOD1	154	364	8164	1.74768	1	0.137987	0.0796471
KEGG_PATHWAY	hsa04340:Hedgehog signaling pathway	4	2.40964	0.0872369	GSK3B, SMO, CCND1, BCL2	154	56	8164	3.78664	1	0.15018	0.0872369
KEGG_PATHWAY	hsa04923:Regulation of lipolysis in adipocytes	4	2.40964	0.0945777	AKT1, ADRB2, PTGS2, PTGS1	154	58	8164	3.65607	1	0.161793	0.0945777

## Sheet:  table S6
Table S6 Differently expressed genes were identified between the OA and GZD groups in RNA-Seq.
ensembl_id	gene_name	gene_biotype	description	log2FoldChange	pvalue	padj
ENSRNOG00000010407	Pex5	protein_coding	peroxisomal biogenesis factor 5	-7.00252	0.013598	0.0484175
ENSRNOG00000061650	AC128059.4	protein_coding	NA	-6.15521	2.19045e-06	2.77901e-05
ENSRNOG00000036608	Mlana	protein_coding	melan-A	-6.09673	1.84973e-06	2.38625e-05
ENSRNOG00000023708	Tmem176a	protein_coding	transmembrane protein 176A	-5.61653	8.23614e-34	1.7666e-31
ENSRNOG00000001011	Rflna	protein_coding	family with sequence similarity 101, member A	-5.47487	9.28118e-17	5.48921e-15
ENSRNOG00000057729	Strip2	protein_coding	striatin interacting protein 2	-5.40663	9.19949e-17	5.46097e-15
ENSRNOG00000008465	Tmem176b	protein_coding	transmembrane protein 176B	-5.23847	7.03236e-36	1.79571e-33
ENSRNOG00000003553	Efemp1	protein_coding	EGF-containing fibulin-like extracellular matrix protein 1	-5.14898	5.92582e-07	8.63484e-06
ENSRNOG00000014333	Vcam1	protein_coding	vascular cell adhesion molecule 1	-5.0031	2.16347e-20	1.74019e-18
ENSRNOG00000052070	Aldh1a3	protein_coding	aldehyde dehydrogenase 1 family, member A3	-4.99616	3.72754e-19	2.73812e-17
ENSRNOG00000031569	Zfp648	protein_coding	zinc finger protein 648	-4.95707	7.29005e-12	2.34082e-10
ENSRNOG00000006051	AABR07016841.1	protein_coding	NA	-4.88748	0.000345832	0.00236238
ENSRNOG00000056562	Olfml1	protein_coding	olfactomedin-like 1	-4.86183	4.25997e-08	7.86798e-07
ENSRNOG00000004540	Clec3b	protein_coding	C-type lectin domain family 3, member B	-4.85594	4.73582e-46	2.38079e-43
ENSRNOG00000036672	Sectm1a	protein_coding	secreted and transmembrane 1A	-4.8528	3.9965e-13	1.50919e-11
ENSRNOG00000025676	Fam198a	protein_coding	family with sequence similarity 198, member A	-4.8511	1.74389e-16	9.77489e-15
ENSRNOG00000034191	Fmo1	protein_coding	flavin containing monooxygenase 1	-4.78082	6.77283e-09	1.42424e-07
ENSRNOG00000002381	Bmp3	protein_coding	bone morphogenetic protein 3	-4.67008	1.6784e-12	5.89527e-11
ENSRNOG00000006471	Pvalb	protein_coding	parvalbumin	-4.64217	8.79328e-23	8.57318e-21
ENSRNOG00000056493	Mybpc1	protein_coding	myosin binding protein C, slow type	-4.59368	2.61785e-26	3.2646e-24
ENSRNOG00000021220	Cpxm1	protein_coding	carboxypeptidase X (M14 family), member 1	-4.57148	3.32078e-75	6.67767e-72
ENSRNOG00000001270	Hvcn1	protein_coding	hydrogen voltage-gated channel 1	-4.51594	1.93481e-07	3.12817e-06
ENSRNOG00000026953	Gpr88	protein_coding	G-protein coupled receptor 88	-4.45325	8.01105e-39	2.26094e-36
ENSRNOG00000059500	Cdkn1c	protein_coding	cyclin-dependent kinase inhibitor 1C	-4.42399	7.82863e-65	1.1449e-61
ENSRNOG00000004614	Lypd6b	protein_coding	LY6/PLAUR domain containing 6B	-4.36828	7.90504e-11	2.22322e-09
ENSRNOG00000010450	Elovl7	protein_coding	ELOVL fatty acid elongase 7	-4.36778	0.000202555	0.0014913
ENSRNOG00000002134	Gbp6	protein_coding	uncharacterized LOC103690086	-4.34225	5.6208e-11	1.61468e-09
ENSRNOG00000046581	AABR07048211.1	protein_coding	NA	-4.33847	2.67429e-05	0.000255775
ENSRNOG00000032240	Gbp5	protein_coding	guanylate binding protein 5	-4.3273	6.29575e-09	1.33088e-07
ENSRNOG00000021261	Rassf2	protein_coding	Ras association domain family member 2	-4.31909	1.18527e-15	5.81326e-14
ENSRNOG00000017206	Igfbp5	protein_coding	insulin-like growth factor binding protein 5	-4.29269	2.85254e-144	4.58888e-140
ENSRNOG00000004062	C4bpa	protein_coding	complement component 4 binding protein, alpha	-4.29102	2.07804e-06	2.65103e-05
ENSRNOG00000058193	Slc27a6	protein_coding	solute carrier family 27 member 6	-4.28018	5.8428e-27	7.51945e-25
ENSRNOG00000003891	AC118957.1	protein_coding	deiodinase, iodothyronine, type II	-4.24169	3.35443e-05	0.000313009
ENSRNOG00000001333	Azgp1	protein_coding	alpha-2-glycoprotein 1, zinc-binding	-4.23872	0.00127708	0.00710881
ENSRNOG00000011754	Myom2	protein_coding	myomesin 2	-4.20409	6.01187e-05	0.000520241
ENSRNOG00000026805	Csf2	protein_coding	colony stimulating factor 2	-4.20078	1.71855e-05	0.000172898
ENSRNOG00000017602	Il34	protein_coding	interleukin 34	-4.11311	3.24917e-12	1.08899e-10
ENSRNOG00000023109	Icoslg	protein_coding	inducible T-cell co-stimulator ligand	-4.08084	4.55879e-11	1.32139e-09
ENSRNOG00000060487	AC125873.2	protein_coding	NA	-4.06047	0.0102555	0.0389565
ENSRNOG00000009438	Serpina6	protein_coding	serpin family A member 6	-4.04169	7.56754e-11	2.13203e-09
ENSRNOG00000049878	Sytl2	protein_coding	synaptotagmin-like 2	-4.01832	0.0116375	0.04286
ENSRNOG00000008930	Tnfsf15	protein_coding	tumor necrosis factor superfamily member 15	-3.99053	9.0302e-08	1.56203e-06
ENSRNOG00000005723	Grin3a	protein_coding	glutamate ionotropic receptor NMDA type subunit 3A	-3.96683	5.88806e-19	4.26672e-17
ENSRNOG00000023548	Sned1	protein_coding	sushi, nidogen and EGF-like domains 1	-3.96035	6.70097e-25	7.33323e-23
ENSRNOG00000030729	C4b	protein_coding	complement component 4B (Chido blood group)	-3.92746	2.84098e-16	1.53366e-14
ENSRNOG00000008716	Nefh	protein_coding	neurofilament, heavy polypeptide	-3.9261	7.17388e-13	2.61692e-11
ENSRNOG00000026941	Tril	protein_coding	TLR4 interactor with leucine-rich repeats	-3.90485	6.04629e-26	7.42494e-24
ENSRNOG00000002217	LOC100910270	protein_coding	placenta-specific 8	-3.89839	0.000914499	0.00533994
ENSRNOG00000021200	Hjv	protein_coding	hemochromatosis type 2 (juvenile)	-3.8098	7.39901e-09	1.54381e-07
ENSRNOG00000047657	C4a	protein_coding	complement component 4A (Rodgers blood group)	-3.76704	0.000319036	0.00220745
ENSRNOG00000010094	Kcnmb2	protein_coding	potassium calcium-activated channel subfamily M regulatory beta subunit 2	-3.76507	4.0171e-10	1.01609e-08
ENSRNOG00000009465	Sfrp2	protein_coding	secreted frizzled-related protein 2	-3.75118	7.74545e-82	3.83343e-78
ENSRNOG00000051471	AABR07063346.1	protein_coding	NA	-3.74748	0.00542677	0.0231505
ENSRNOG00000007408	Ebf4	protein_coding	early B-cell factor 4	-3.72345	2.05862e-25	2.39979e-23
ENSRNOG00000019661	Gdf15	protein_coding	growth differentiation factor 15	-3.71694	2.51342e-17	1.59816e-15
ENSRNOG00000029318	Tyrp1	protein_coding	tyrosinase-related protein 1	-3.70367	0.00256289	0.0127323
ENSRNOG00000005639	Ar	protein_coding	androgen receptor	-3.68349	3.60557e-15	1.69599e-13
ENSRNOG00000020478	Camk4	protein_coding	calcium/calmodulin-dependent protein kinase IV	-3.68228	6.02942e-11	1.7259e-09
ENSRNOG00000008736	Slamf8	protein_coding	SLAM family member 8	-3.67514	6.8699e-14	2.80498e-12
ENSRNOG00000016776	Extl1	protein_coding	exostosin-like glycosyltransferase 1	-3.66639	5.55725e-46	2.70908e-43
ENSRNOG00000008534	Dusp15	protein_coding	dual specificity phosphatase 15	-3.65253	2.20295e-05	0.000216354
ENSRNOG00000009514	Mme	protein_coding	membrane metallo-endopeptidase	-3.6357	4.66196e-43	1.923e-40
ENSRNOG00000031834	Nkain4	protein_coding	Na+/K+ transporting ATPase interacting 4	-3.62715	0.000102659	0.000830304
ENSRNOG00000004869	AABR07039806.1	protein_coding	dachshund family transcription factor 2	-3.61549	1.20506e-08	2.43846e-07
ENSRNOG00000005309	Scn8a	protein_coding	sodium voltage-gated channel alpha subunit 8	-3.57995	1.68876e-15	8.10956e-14
ENSRNOG00000039955	Samd3	protein_coding	sterile alpha motif domain containing 3	-3.57437	0.00556807	0.0236717
ENSRNOG00000029586	AC128059.1	protein_coding	cadherin-related family member 4	-3.56554	0.0016948	0.00898034
ENSRNOG00000050006	Agtr2	protein_coding	angiotensin II receptor, type 2	-3.54623	1.03631e-39	2.97698e-37
ENSRNOG00000029191	Gbp7	protein_coding	similar to guanylate binding protein family, member 6	-3.47353	1.28226e-16	7.39344e-15
ENSRNOG00000026235	Hk3	protein_coding	hexokinase 3	-3.47155	8.75217e-13	3.15686e-11
ENSRNOG00000008445	Dact1	protein_coding	dishevelled-binding antagonist of beta-catenin 1	-3.45645	2.82352e-15	1.33594e-13
ENSRNOG00000036837	Nfe2	protein_coding	nuclear factor, erythroid 2	-3.43589	3.5096e-05	0.000325364
ENSRNOG00000024705	Rarres2	protein_coding	retinoic acid receptor responder 2	-3.42837	7.70392e-15	3.46181e-13
ENSRNOG00000011723	Slc44a3	protein_coding	solute carrier family 44, member 3	-3.42552	7.95535e-14	3.23176e-12
ENSRNOG00000010617	Scube1	protein_coding	signal peptide, CUB domain and EGF like domain containing 1	-3.40686	3.25251e-43	1.37693e-40
ENSRNOG00000015071	Zim1	protein_coding	zinc finger, imprinted 1	-3.39675	7.46639e-12	2.39266e-10
ENSRNOG00000014603	Sgcg	protein_coding	sarcoglycan, gamma	-3.35776	1.38401e-10	3.77366e-09
ENSRNOG00000051993	Gdf10	protein_coding	growth differentiation factor 10	-3.33387	1.35085e-20	1.10873e-18
ENSRNOG00000018982	Entpd3	protein_coding	ectonucleoside triphosphate diphosphohydrolase 3	-3.33091	1.98249e-08	3.85174e-07
ENSRNOG00000006096	Slc26a7	protein_coding	solute carrier family 26 member 7	-3.33002	7.29708e-16	3.67988e-14
ENSRNOG00000039865	Vnn3	protein_coding	vanin 3	-3.31765	8.56046e-23	8.39708e-21
ENSRNOG00000020467	Nrep	protein_coding	neuronal regeneration related protein	-3.29793	1.15036e-55	9.2529e-53
ENSRNOG00000002470	Ifi47	protein_coding	interferon gamma inducible protein 47	-3.28383	1.39176e-06	1.8397e-05
ENSRNOG00000008965	Socs2	protein_coding	NA	-3.28126	5.17763e-06	5.96651e-05
ENSRNOG00000036669	Uts2r	protein_coding	urotensin 2 receptor	-3.24719	3.7453e-05	0.000343308
ENSRNOG00000010210	Slc7a11	protein_coding	solute carrier family 7 member 11	-3.24093	2.11637e-31	3.66086e-29
ENSRNOG00000016763	Fgfr4	protein_coding	fibroblast growth factor receptor 4	-3.23051	1.93703e-10	5.1839e-09
ENSRNOG00000056550	Epb41l4b	protein_coding	erythrocyte membrane protein band 4.1 like 4B	-3.22999	5.651e-25	6.26949e-23
ENSRNOG00000025624	Arhgap20	protein_coding	Rho GTPase activating protein 20	-3.19928	1.49679e-22	1.42478e-20
ENSRNOG00000016219	Vnn1	protein_coding	vanin 1	-3.19738	9.49176e-13	3.41597e-11
ENSRNOG00000012238	Clec3a	protein_coding	C-type lectin domain family 3, member A	-3.18788	4.23059e-29	6.24381e-27
ENSRNOG00000019128	St8sia4	protein_coding	ST8 alpha-N-acetyl-neuraminide alpha-2,8-sialyltransferase 4	-3.17441	2.40449e-05	0.000232737
ENSRNOG00000014424	RGD1563354	protein_coding	similar to hypothetical protein D630003M21	-3.16651	1.05863e-18	7.53545e-17
ENSRNOG00000007331	Rragd	protein_coding	Ras-related GTP binding D	-3.15838	8.35882e-16	4.17604e-14
ENSRNOG00000049614	AABR07028488.1	protein_coding	NA	-3.15395	2.32598e-13	9.03819e-12
ENSRNOG00000026508	Vmo1	protein_coding	vitelline membrane outer layer 1 homolog	-3.14546	0.00160289	0.00857523
ENSRNOG00000060181	AABR07050321.2	protein_coding	NA	-3.14428	0.0113566	0.0419984
ENSRNOG00000026672	MGC94199	protein_coding	protein C8orf37 homolog	-3.12054	0.00333871	0.0156863
ENSRNOG00000000443	LOC103689965	protein_coding	complement component 4A (Rodgers blood group)	-3.08213	7.89151e-16	3.95485e-14
ENSRNOG00000009401	Lmo2	protein_coding	LIM domain only 2	-3.06672	1.61832e-08	3.21804e-07
ENSRNOG00000049063	AABR07044759.1	protein_coding	solute carrier family 16 (monocarboxylic acid transporters), member 9	-3.06553	1.83708e-07	2.98517e-06
ENSRNOG00000053272	Chi3l1	protein_coding	chitinase 3 like 1	-3.05974	1.53158e-75	3.5198e-72
ENSRNOG00000016221	Scn2b	protein_coding	sodium voltage-gated channel beta subunit 2	-3.05677	0.0005345	0.00339862
ENSRNOG00000033697	Casp4	protein_coding	caspase 4	-3.04843	1.0987e-31	1.95998e-29
ENSRNOG00000059961	Rapgef3	protein_coding	Rap guanine nucleotide exchange factor 3	-3.0466	5.75889e-16	2.98849e-14
ENSRNOG00000038784	Piezo2	protein_coding	piezo-type mechanosensitive ion channel component 2	-3.03962	8.32099e-23	8.21226e-21
ENSRNOG00000057443	Nos2	protein_coding	similar to Nitric oxide synthase, inducible (NOS type II) (Inducible NO synthase) (Inducible NOS) (iNOS)	-3.01712	3.50811e-12	1.16842e-10
ENSRNOG00000016535	Ccl22	protein_coding	C-C motif chemokine ligand 22	-3.00188	2.58902e-06	3.1967e-05
ENSRNOG00000001452	Fzd9	protein_coding	frizzled class receptor 9	-2.94758	9.31459e-41	3.32986e-38
ENSRNOG00000007377	Slit3	protein_coding	slit guidance ligand 3	-2.92996	6.80745e-49	4.76137e-46
ENSRNOG00000047393	Krt18	protein_coding	keratin 18	-2.9223	0.000131469	0.00103067
ENSRNOG00000007457	Serping1	protein_coding	serpin family G member 1	-2.89434	3.68612e-40	1.11884e-37
ENSRNOG00000019093	Nrg2	protein_coding	neuregulin 2	-2.88648	9.09468e-10	2.19021e-08
ENSRNOG00000016326	Cx3cl1	protein_coding	C-X3-C motif chemokine ligand 1	-2.87605	3.90278e-50	2.85382e-47
ENSRNOG00000021719	Slfn5	protein_coding	schlafen family member 5	-2.87349	5.49329e-29	7.96132e-27
ENSRNOG00000011644	Slc1a7	protein_coding	solute carrier family 1 member 7	-2.86815	5.65642e-12	1.84574e-10
ENSRNOG00000036604	Ifit2	protein_coding	interferon-induced protein with tetratricopeptide repeats 2	-2.85407	9.54521e-12	3.04067e-10
ENSRNOG00000000187	Csf2rb	protein_coding	colony stimulating factor 2 receptor beta common subunit	-2.84235	6.93338e-10	1.70286e-08
ENSRNOG00000010248	Serpini1	protein_coding	serpin family I member 1	-2.84154	3.34278e-28	4.71713e-26
ENSRNOG00000015222	Fam46c	protein_coding	family with sequence similarity 46, member C	-2.82003	7.97798e-07	1.1083e-05
ENSRNOG00000005094	C1qtnf7	protein_coding	C1q and tumor necrosis factor related protein 7	-2.80985	1.4232e-15	6.95898e-14
ENSRNOG00000020485	Vav3	protein_coding	vav guanine nucleotide exchange factor 3	-2.79329	2.23339e-18	1.52887e-16
ENSRNOG00000047306	Stap2	protein_coding	signal transducing adaptor family member 2	-2.78094	3.41424e-07	5.22596e-06
ENSRNOG00000014232	P2ry1	protein_coding	purinergic receptor P2Y1	-2.7764	1.12776e-11	3.54342e-10
ENSRNOG00000061147	Fam189a2	protein_coding	family with sequence similarity 189, member A2	-2.7757	2.44964e-06	3.05246e-05
ENSRNOG00000007319	Trib3	protein_coding	tribbles pseudokinase 3	-2.76524	1.54363e-32	3.02834e-30
ENSRNOG00000006030	Ptprz1	protein_coding	protein tyrosine phosphatase, receptor type Z1	-2.75864	1.72966e-18	1.18911e-16
ENSRNOG00000028879	Slc4a8	protein_coding	solute carrier family 4 member 8	-2.75767	3.15026e-05	0.000296283
ENSRNOG00000019851	Cox6a2	protein_coding	cytochrome c oxidase subunit 6A2	-2.75683	1.15384e-06	1.55199e-05
ENSRNOG00000055012	LOC108348078	protein_coding	YME1-like 1 ATPase	-2.74766	0.000711168	0.00432403
ENSRNOG00000033261	Fam107a	protein_coding	family with sequence similarity 107, member A	-2.74291	1.53368e-30	2.51758e-28
ENSRNOG00000061910	Igfbp3	protein_coding	insulin-like growth factor binding protein 3	-2.73913	3.78127e-24	4.02843e-22
ENSRNOG00000026065	Slit1	protein_coding	slit guidance ligand 1	-2.72799	4.80786e-09	1.03678e-07
ENSRNOG00000018841	Sox8	protein_coding	SRY box 8	-2.71509	3.24093e-19	2.41374e-17
ENSRNOG00000048168	Gtpbp6	protein_coding	GTP binding protein 6 (putative)	-2.7092	1.38544e-05	0.000142412
ENSRNOG00000013312	Kcnt2	protein_coding	potassium sodium-activated channel subfamily T member 2	-2.68356	1.10563e-18	7.80098e-17
ENSRNOG00000050539	Fbln5	protein_coding	fibulin 5	-2.66855	4.04486e-65	6.50696e-62
ENSRNOG00000052873	Npnt	protein_coding	nephronectin	-2.6659	3.4379e-06	4.09064e-05
ENSRNOG00000007601	Inhbe	protein_coding	inhibin beta E	-2.65478	8.83221e-10	2.13339e-08
ENSRNOG00000050123	Gdf5	protein_coding	growth differentiation factor 5	-2.64888	6.60275e-19	4.74189e-17
ENSRNOG00000012622	Mmp15	protein_coding	matrix metallopeptidase 15	-2.63538	8.56354e-12	2.7388e-10
ENSRNOG00000033064	Edil3	protein_coding	EGF like repeats and discoidin domains 3	-2.63518	3.79523e-62	4.69646e-59
ENSRNOG00000017539	Mmp9	protein_coding	matrix metallopeptidase 9	-2.62291	9.21318e-49	6.17552e-46
ENSRNOG00000002191	LOC498368	protein_coding	similar to RIKEN cDNA 0610040J01	-2.61931	2.37666e-05	0.000230599
ENSRNOG00000043304	Apcdd1	protein_coding	adenomatosis polyposis coli down-regulated 1	-2.59044	8.10252e-18	5.27713e-16
ENSRNOG00000024631	Chadl	protein_coding	chondroadherin-like	-2.58847	6.30125e-35	1.49071e-32
ENSRNOG00000019161	Cpeb1	protein_coding	cytoplasmic polyadenylation element binding protein 1	-2.58787	1.30857e-09	3.07764e-08
ENSRNOG00000014490	Bdh2	protein_coding	3-hydroxybutyrate dehydrogenase, type 2	-2.5682	1.44868e-32	2.87716e-30
ENSRNOG00000005985	Kcnma1	protein_coding	potassium calcium-activated channel subfamily M alpha 1	-2.55968	9.19032e-26	1.10332e-23
ENSRNOG00000056141	Matn3	protein_coding	matrilin 3	-2.55329	2.69468e-30	4.29202e-28
ENSRNOG00000028356	LOC103694872	protein_coding	coiled-coil-helix-coiled-coil-helix domain-containing protein 10, mitochondrial	-2.55165	6.21413e-09	1.31708e-07
ENSRNOG00000022309	Frem1	protein_coding	Fras1 related extracellular matrix 1	-2.55128	5.25931e-09	1.12959e-07
ENSRNOG00000018082	Slc26a2	protein_coding	solute carrier family 26 member 2	-2.54303	6.28144e-16	3.21814e-14
ENSRNOG00000010906	Ccl5	protein_coding	C-C motif chemokine ligand 5	-2.54122	0.00311176	0.014841
ENSRNOG00000012436	Adh1	protein_coding	alcohol dehydrogenase 6 (class V)	-2.52854	1.47106e-12	5.20109e-11
ENSRNOG00000019484	Slc6a9	protein_coding	solute carrier family 6 member 9	-2.52465	1.34871e-34	3.14446e-32
ENSRNOG00000019346	LOC103693999	protein_coding	transmembrane and coiled-coil domains 3	-2.51853	0.00681019	0.0280265
ENSRNOG00000057059	AABR07018857.1	protein_coding	NA	-2.51233	3.57091e-05	0.000329766
ENSRNOG00000053086	Selenop	protein_coding	NA	-2.50333	3.32737e-21	2.87782e-19
ENSRNOG00000011971	C1s	protein_coding	complement component 1, s subcomponent	-2.50237	1.21382e-37	3.30963e-35
ENSRNOG00000026415	Col14a1	protein_coding	collagen, type XIV, alpha 1	-2.50013	2.81616e-40	8.71223e-38
ENSRNOG00000000582	Ddo	protein_coding	D-aspartate oxidase	-2.49229	9.67716e-05	0.000789835
ENSRNOG00000016496	Ctsc	protein_coding	cathepsin C	-2.46684	1.39214e-14	6.08568e-13
ENSRNOG00000014135	Rab11fip4	protein_coding	RAB11 family interacting protein 4	-2.45933	1.79908e-21	1.59899e-19
ENSRNOG00000026965	Tmem140	protein_coding	transmembrane protein 140	-2.4539	6.39351e-16	3.26516e-14
ENSRNOG00000004754	Tc2n	protein_coding	tandem C2 domains, nuclear	-2.45267	2.50387e-09	5.61782e-08
ENSRNOG00000023657	Gprin3	protein_coding	GPRIN family member 3	-2.4526	0.00050661	0.00325342
ENSRNOG00000048878	Smim24	protein_coding	small integral membrane protein 24	-2.43916	0.00874871	0.0342518
ENSRNOG00000017625	Htr2b	protein_coding	5-hydroxytryptamine receptor 2B	-2.42802	5.77724e-05	0.000502099
ENSRNOG00000004772	Cytip	protein_coding	cytohesin 1 interacting protein	-2.42222	0.000504301	0.00324248
ENSRNOG00000017021	Galnt18	protein_coding	polypeptide N-acetylgalactosaminyltransferase 18	-2.40023	2.46492e-18	1.67313e-16
ENSRNOG00000019718	Galnt15	protein_coding	polypeptide N-acetylgalactosaminyltransferase 15	-2.39667	7.94249e-09	1.65079e-07
ENSRNOG00000030210	Fndc1	protein_coding	fibronectin type III domain containing 1	-2.39402	3.06427e-19	2.29279e-17
ENSRNOG00000010344	B4galnt3	protein_coding	beta-1,4-N-acetyl-galactosaminyl transferase 3	-2.3859	5.04055e-12	1.65147e-10
ENSRNOG00000034007	Nr3c2	protein_coding	nuclear receptor subfamily 3, group C, member 2	-2.38314	2.26698e-06	2.86549e-05
ENSRNOG00000038202	Calml4	protein_coding	calmodulin-like 4	-2.37935	4.4049e-13	1.65565e-11
ENSRNOG00000046897	Atrx	protein_coding	alpha thalassemia/mental retardation syndrome X-linked	-2.37044	0.00488498	0.0212449
ENSRNOG00000000579	Marcks	protein_coding	myristoylated alanine rich protein kinase C substrate	-2.36645	1.59104e-31	2.78208e-29
ENSRNOG00000020060	Atf5	protein_coding	activating transcription factor 5	-2.36221	3.28269e-34	7.23407e-32
ENSRNOG00000061160	Htra4	protein_coding	HtrA serine peptidase 4	-2.34786	3.15479e-10	8.09427e-09
ENSRNOG00000021027	Dbp	protein_coding	D-box binding PAR bZIP transcription factor	-2.34654	2.03239e-36	5.27341e-34
ENSRNOG00000002347	Rgl1	protein_coding	ral guanine nucleotide dissociation stimulator,-like 1	-2.34446	7.71097e-41	2.81924e-38
ENSRNOG00000059890	Clec2d2	protein_coding	C-type lectin domain family 2 member D2	-2.32075	1.30673e-06	1.73731e-05
ENSRNOG00000017646	RGD1309651	protein_coding	similar to 1190005I06Rik protein	-2.31214	7.2855e-06	8.08846e-05
ENSRNOG00000004361	Parp10	protein_coding	poly (ADP-ribose) polymerase family, member 10	-2.30546	1.95164e-13	7.62041e-12
ENSRNOG00000004089	Enpp2	protein_coding	ectonucleotide pyrophosphatase/phosphodiesterase 2	-2.30321	2.66339e-18	1.80025e-16
ENSRNOG00000013962	Magi2	protein_coding	membrane associated guanylate kinase, WW and PDZ domain containing 2	-2.2977	1.26607e-09	2.99078e-08
ENSRNOG00000047046	Plin4	protein_coding	perilipin 4	-2.28992	1.08411e-12	3.85843e-11
ENSRNOG00000009341	Hivep3	protein_coding	human immunodeficiency virus type I enhancer binding protein 3	-2.28816	1.37325e-11	4.26477e-10
ENSRNOG00000059618	Scarf1	protein_coding	NA	-2.28758	8.72627e-09	1.79974e-07
ENSRNOG00000018413	Per3	protein_coding	period circadian clock 3	-2.28727	8.76396e-17	5.24111e-15
ENSRNOG00000055936	Trnp1	protein_coding	TMF1-regulated nuclear protein 1	-2.28457	1.64845e-08	3.27391e-07
ENSRNOG00000011151	Tenm4	protein_coding	teneurin transmembrane protein 4	-2.28423	1.01548e-09	2.43095e-08
ENSRNOG00000022807	Pced1b	protein_coding	PC-esterase domain containing 1B	-2.27711	3.99006e-05	0.00036285
ENSRNOG00000016848	Fzd4	protein_coding	frizzled class receptor 4	-2.27618	6.14884e-24	6.42314e-22
ENSRNOG00000007765	Frzb	protein_coding	frizzled-related protein	-2.27586	3.46092e-57	3.0931e-54
ENSRNOG00000016838	Pla2g5	protein_coding	phospholipase A2, group V	-2.27334	4.2546e-16	2.26635e-14
ENSRNOG00000003950	Lvrn	protein_coding	laeverin	-2.266	1.33846e-07	2.22666e-06
ENSRNOG00000021410	Negr1	protein_coding	neuronal growth regulator 1	-2.26084	1.09714e-07	1.85397e-06
ENSRNOG00000058891	Cys1	protein_coding	cystin 1	-2.25756	1.75105e-13	6.88733e-12
ENSRNOG00000007713	Tmcc3	protein_coding	transmembrane and coiled-coil domain family 3	-2.25535	9.32727e-07	1.277e-05
ENSRNOG00000004882	Capn6	protein_coding	calpain 6	-2.25383	9.53175e-82	3.83343e-78
ENSRNOG00000006623	Cd302	protein_coding	CD302 molecule	-2.2508	1.2676e-29	1.90578e-27
ENSRNOG00000043167	Itga9	protein_coding	integrin subunit alpha 9	-2.24907	4.6637e-14	1.9487e-12
ENSRNOG00000004346	Notch3	protein_coding	notch 3	-2.249	3.12279e-11	9.30303e-10
ENSRNOG00000002215	Mylk	protein_coding	myosin light chain kinase	-2.24829	4.83806e-13	1.81e-11
ENSRNOG00000011696	Lifr	protein_coding	leukemia inhibitory factor receptor alpha	-2.24606	1.6485e-12	5.80294e-11
ENSRNOG00000001469	Eln	protein_coding	elastin	-2.23708	3.07648e-56	2.60481e-53
ENSRNOG00000004438	Cntn1	protein_coding	contactin 1	-2.23072	7.87219e-05	0.000657528
ENSRNOG00000036673	Sectm1b	protein_coding	secreted and transmembrane 1B	-2.22801	4.13901e-09	9.01005e-08
ENSRNOG00000007657	Col27a1	protein_coding	collagen, type XXVII, alpha 1	-2.22424	2.60071e-17	1.64715e-15
ENSRNOG00000018694	Lipg	protein_coding	lipase G, endothelial type	-2.21649	2.94024e-12	9.93689e-11
ENSRNOG00000016021	Lims2	protein_coding	LIM zinc finger domain containing 2	-2.21244	1.36804e-18	9.52712e-17
ENSRNOG00000008816	Gpnmb	protein_coding	glycoprotein nmb	-2.20783	6.86045e-51	5.25543e-48
ENSRNOG00000003947	Ntn1	protein_coding	netrin 1	-2.20633	6.99645e-21	5.80164e-19
ENSRNOG00000004275	Egfl6	protein_coding	EGF-like-domain, multiple 6	-2.19914	4.74709e-11	1.37103e-09
ENSRNOG00000016512	Sema3b	protein_coding	semaphorin 3B	-2.19765	2.43481e-31	4.12303e-29
ENSRNOG00000017024	Pla2g2e	protein_coding	phospholipase A2, group IIE	-2.19708	0.000339782	0.00232797
ENSRNOG00000012820	Add3	protein_coding	adducin 3	-2.19355	1.89555e-32	3.67394e-30
ENSRNOG00000003463	Srebf1	protein_coding	sterol regulatory element binding transcription factor 1	-2.17402	9.87524e-48	5.88381e-45
ENSRNOG00000038911	AABR07067499.1	protein_coding	NA	-2.17321	0.00726937	0.0295483
ENSRNOG00000024591	Hs3st3a1	protein_coding	heparan sulfate-glucosamine 3-sulfotransferase 3A1	-2.16374	6.58985e-05	0.000563289
ENSRNOG00000014398	Scara5	protein_coding	scavenger receptor class A, member 5	-2.15607	2.6301e-59	2.8207e-56
ENSRNOG00000005270	Sycp3	protein_coding	synaptonemal complex protein 3	-2.14909	4.89815e-08	8.87348e-07
ENSRNOG00000027468	Slc6a15	protein_coding	solute carrier family 6 member 15	-2.14091	1.17475e-20	9.69141e-19
ENSRNOG00000017210	Slc22a23	protein_coding	solute carrier family 22, member 23	-2.13934	6.4377e-13	2.36987e-11
ENSRNOG00000029510	Plxnb1	protein_coding	plexin B1	-2.13014	6.95129e-22	6.46389e-20
ENSRNOG00000042939	Nrip2	protein_coding	nuclear receptor interacting protein 2	-2.12937	1.23484e-10	3.3899e-09
ENSRNOG00000000459	Psmb9	protein_coding	proteasome subunit beta 9	-2.12162	7.06947e-08	1.24156e-06
ENSRNOG00000060687	Slc24a3	protein_coding	solute carrier family 24 member 3	-2.11507	8.21284e-13	2.98914e-11
ENSRNOG00000016543	Trim63	protein_coding	tripartite motif containing 63	-2.11142	0.000142574	0.00110694
ENSRNOG00000051986	Plcg2	protein_coding	phospholipase C, gamma 2	-2.10379	2.82241e-16	1.53265e-14
ENSRNOG00000024345	Pard3b	protein_coding	par-3 family cell polarity regulator beta	-2.10253	4.28395e-13	1.61396e-11
ENSRNOG00000002227	Kit	protein_coding	KIT proto-oncogene receptor tyrosine kinase	-2.10012	1.4018e-09	3.27773e-08
ENSRNOG00000059900	Bst2	protein_coding	bone marrow stromal cell antigen 2	-2.09629	0.000421662	0.00280881
ENSRNOG00000016945	Pla2g2a	protein_coding	phospholipase A2 group IIA	-2.09056	8.98553e-19	6.42446e-17
ENSRNOG00000016827	Slc38a3	protein_coding	solute carrier family 38, member 3	-2.08981	1.89925e-12	6.59897e-11
ENSRNOG00000025370	Zfp385c	protein_coding	zinc finger protein 385C	-2.0898	1.22144e-08	2.4654e-07
ENSRNOG00000020769	Crebrf	protein_coding	CREB3 regulatory factor	-2.08328	6.81806e-17	4.13895e-15
ENSRNOG00000005650	Pgf	protein_coding	placental growth factor	-2.08286	1.51151e-12	5.33238e-11
ENSRNOG00000004712	Angptl1	protein_coding	angiopoietin-like 1	-2.08206	1.60562e-21	1.4511e-19
ENSRNOG00000010777	Tox	protein_coding	thymocyte selection-associated high mobility group box	-2.07935	2.42707e-08	4.62062e-07
ENSRNOG00000018454	Apoe	protein_coding	apolipoprotein E	-2.07612	1.14323e-40	3.77526e-38
ENSRNOG00000015354	Aox1	protein_coding	aldehyde oxidase 1	-2.07572	1.8939e-33	3.90604e-31
ENSRNOG00000013552	Scd	protein_coding	stearoyl-CoA desaturase	-2.07215	1.71326e-28	2.46082e-26
ENSRNOG00000015550	Ptgds	protein_coding	prostaglandin D2 synthase	-2.07139	1.95997e-20	1.59242e-18
ENSRNOG00000008015	Fos	protein_coding	FBJ osteosarcoma oncogene	-2.06779	2.81866e-07	4.36289e-06
ENSRNOG00000055433	Trim46	protein_coding	tripartite motif-containing 46	-2.0658	1.81685e-23	1.86164e-21
ENSRNOG00000015257	Coro2b	protein_coding	coronin 2B	-2.04918	4.36657e-08	8.05562e-07
ENSRNOG00000046834	C3	protein_coding	complement component 3	-2.04532	8.1953e-14	3.32085e-12
ENSRNOG00000051235	C2	protein_coding	complement component 2	-2.0376	5.07506e-05	0.000448285
ENSRNOG00000006019	G0s2	protein_coding	G0/G1switch 2	-2.03594	7.26436e-06	8.08172e-05
ENSRNOG00000003336	Mybph	protein_coding	myosin binding protein H	-2.0344	5.62836e-09	1.20404e-07
ENSRNOG00000031974	Pcdh10	protein_coding	protocadherin 10	-2.03057	2.9855e-08	5.64234e-07
ENSRNOG00000047783	Tmem200a	protein_coding	transmembrane protein 200A	-2.02586	6.66823e-16	3.37333e-14
ENSRNOG00000026302	Lrrn4cl	protein_coding	LRRN4 C-terminal like	-2.02582	6.40971e-08	1.13311e-06
ENSRNOG00000019184	Npr3	protein_coding	natriuretic peptide receptor 3	-2.02433	1.67953e-15	8.08939e-14
ENSRNOG00000059810	Txnrd3	protein_coding	thioredoxin reductase 3	-2.01823	1.6889e-13	6.67552e-12
ENSRNOG00000052572	Aff2	protein_coding	AF4/FMR2 family, member 2	-2.01354	1.07868e-09	2.57078e-08
ENSRNOG00000014363	Arhgef3	protein_coding	Rho guanine nucleotide exchange factor 3	-2.01142	2.68781e-17	1.68902e-15
ENSRNOG00000023257	Adamts9	protein_coding	ADAM metallopeptidase with thrombospondin type 1 motif, 9	-2.01092	3.25269e-25	3.73757e-23
ENSRNOG00000050425	RGD1561777	protein_coding	similar to Na+ dependent glucose transporter 1	-2.00989	1.54416e-05	0.000156923
ENSRNOG00000015518	Rbp4	protein_coding	retinol binding protein 4	-2.00944	6.73735e-30	1.04215e-27
ENSRNOG00000004810	Plcb1	protein_coding	phospholipase C beta 1	-2.009	1.9835e-16	1.09276e-14
ENSRNOG00000042686	Trim34	protein_coding	tripartite motif-containing 34	-2.00361	6.28869e-07	9.08134e-06
ENSRNOG00000007033	Sorcs2	protein_coding	sortilin-related VPS10 domain containing receptor 2	-1.99915	4.84584e-15	2.24009e-13
ENSRNOG00000003784	Rilp	protein_coding	Rab interacting lysosomal protein	-1.99728	1.05446e-07	1.79125e-06
ENSRNOG00000000456	Psmb8	protein_coding	proteasome subunit beta 8	-1.99553	1.84211e-08	3.60074e-07
ENSRNOG00000037137	Svip	protein_coding	small VCP/p97-interacting protein	-1.99325	0.000603933	0.00377153
ENSRNOG00000015902	Cpxm2	protein_coding	carboxypeptidase X (M14 family), member 2	-1.991	7.75716e-15	3.47603e-13
ENSRNOG00000053045	Wscd2	protein_coding	WSC domain containing 2	-1.98757	1.50375e-15	7.3084e-14
ENSRNOG00000037371	Xaf1	protein_coding	XIAP associated factor-1	-1.98602	0.000275795	0.00195021
ENSRNOG00000012181	Lpl	protein_coding	lipoprotein lipase	-1.98135	6.31699e-12	2.04882e-10
ENSRNOG00000014975	Zfp483	protein_coding	zinc finger protein 483	-1.97519	0.00691428	0.028365
ENSRNOG00000008257	Mfap2	protein_coding	microfibrillar-associated protein 2	-1.9706	6.87905e-13	2.5208e-11
ENSRNOG00000010635	Igfbp4	protein_coding	insulin-like growth factor binding protein 4	-1.9691	1.331e-24	1.44674e-22
ENSRNOG00000031533	Dcaf12l2	protein_coding	DDB1 and CUL4 associated factor 12-like 2	-1.96672	8.23516e-11	2.31202e-09
ENSRNOG00000031739	Fam71e1	protein_coding	family with sequence similarity 71, member E1	-1.96395	0.000284877	0.00200561
ENSRNOG00000004303	Timp3	protein_coding	TIMP metallopeptidase inhibitor 3	-1.9631	2.32547e-34	5.19582e-32
ENSRNOG00000058006	Sncg	protein_coding	synuclein, gamma	-1.9594	7.15574e-26	8.65522e-24
ENSRNOG00000034287	AABR07035916.1	protein_coding	NA	-1.95655	0.0121219	0.0442086
ENSRNOG00000060410	Pcdh1	protein_coding	protocadherin 1	-1.9553	2.44758e-10	6.44423e-09
ENSRNOG00000002947	Dpt	protein_coding	dermatopontin	-1.94483	1.23528e-07	2.06524e-06
ENSRNOG00000019138	Clec11a	protein_coding	C-type lectin domain family 11, member A	-1.94042	1.36035e-46	7.29463e-44
ENSRNOG00000008697	Nov	protein_coding	nephroblastoma overexpressed	-1.93557	1.58876e-33	3.32758e-31
ENSRNOG00000008754	Flvcr2	protein_coding	feline leukemia virus subgroup C cellular receptor family, member 2	-1.93321	3.14749e-11	9.35928e-10
ENSRNOG00000000815	Smpdl3a	protein_coding	sphingomyelin phosphodiesterase, acid-like 3A	-1.92647	4.92571e-24	5.17907e-22
ENSRNOG00000007069	Adhfe1	protein_coding	alcohol dehydrogenase, iron containing, 1	-1.92395	1.15541e-05	0.000121167
ENSRNOG00000026605	Ifi27l2b	protein_coding	interferon, alpha-inducible protein 27 like 2B	-1.92286	4.52491e-23	4.54951e-21
ENSRNOG00000011946	Ptn	protein_coding	pleiotrophin	-1.92076	1.8506e-44	8.50588e-42
ENSRNOG00000008869	Ppp1r9a	protein_coding	protein phosphatase 1, regulatory subunit 9A	-1.92042	1.38201e-05	0.000142242
ENSRNOG00000004757	Tmem158	protein_coding	transmembrane protein 158	-1.91609	7.42984e-20	5.85901e-18
ENSRNOG00000001827	Masp1	protein_coding	mannan-binding lectin serine peptidase 1	-1.91546	4.15087e-10	1.04663e-08
ENSRNOG00000057724	AC118957.2	protein_coding	NA	-1.91458	0.012696	0.0458969
ENSRNOG00000010905	Dlx5	protein_coding	distal-less homeobox 5	-1.91188	1.05082e-08	2.15343e-07
ENSRNOG00000024580	Mamstr	protein_coding	MEF2 activating motif and SAP domain containing transcriptional regulator	-1.91161	0.000123553	0.000975749
ENSRNOG00000018937	Gstm2	protein_coding	glutathione S-transferase, mu 7	-1.90422	2.04743e-29	3.04973e-27
ENSRNOG00000011796	C1r	protein_coding	complement C1r subcomponent	-1.90265	8.33784e-30	1.26539e-27
ENSRNOG00000017311	Me3	protein_coding	malic enzyme 3	-1.89775	4.84529e-06	5.62788e-05
ENSRNOG00000033389	Susd2	protein_coding	sushi domain containing 2	-1.89578	5.73559e-12	1.86778e-10
ENSRNOG00000003400	Fmo4	protein_coding	flavin containing monooxygenase 4	-1.89266	6.54565e-06	7.34821e-05
ENSRNOG00000019141	Ch25h	protein_coding	cholesterol 25-hydroxylase	-1.89083	5.36809e-05	0.000470382
ENSRNOG00000020989	Tm7sf2	protein_coding	transmembrane 7 superfamily member 2	-1.89034	7.47407e-11	2.10939e-09
ENSRNOG00000013683	S1pr1	protein_coding	sphingosine-1-phosphate receptor 1	-1.88809	6.6544e-07	9.51549e-06
ENSRNOG00000011989	Vat1l	protein_coding	vesicle amine transport 1-like	-1.88806	2.18363e-19	1.64921e-17
ENSRNOG00000019751	Cyb5r2	protein_coding	cytochrome b5 reductase 2	-1.88639	0.00783343	0.0313551
ENSRNOG00000029911	Cilp	protein_coding	cartilage intermediate layer protein	-1.88575	7.35065e-10	1.79167e-08
ENSRNOG00000002318	Limch1	protein_coding	LIM and calponin homology domains 1	-1.88465	5.92845e-14	2.43293e-12
ENSRNOG00000003217	Lgals3bp	protein_coding	lectin, galactoside-binding, soluble, 3 binding protein	-1.88235	1.81852e-40	5.85092e-38
ENSRNOG00000020706	Kcnn3	protein_coding	potassium calcium-activated channel subfamily N member 3	-1.87876	2.00417e-06	2.56901e-05
ENSRNOG00000020679	Icam1	protein_coding	intercellular adhesion molecule 1	-1.87504	1.76278e-35	4.36274e-33
ENSRNOG00000014658	Zfp423	protein_coding	zinc finger protein 423	-1.8741	6.60272e-07	9.45e-06
ENSRNOG00000060678	AABR07067763.1	protein_coding	NA	-1.87327	0.00432425	0.0192379
ENSRNOG00000004783	Fam171b	protein_coding	family with sequence similarity 171, member B	-1.87258	2.7116e-10	7.08141e-09
ENSRNOG00000042634	Serpina12	protein_coding	serpin family A member 12	-1.87194	7.85111e-06	8.60946e-05
ENSRNOG00000046366	Dmd	protein_coding	dystrophin	-1.87074	5.81898e-16	3.00636e-14
ENSRNOG00000003291	Creg1	protein_coding	cellular repressor of E1A-stimulated genes 1	-1.86944	6.82354e-05	0.000579568
ENSRNOG00000020636	Spint2	protein_coding	serine peptidase inhibitor, Kunitz type, 2	-1.86776	1.59702e-16	9.11036e-15
ENSRNOG00000021079	Fxyd1	protein_coding	FXYD domain-containing ion transport regulator 1	-1.8653	6.78059e-07	9.6445e-06
ENSRNOG00000039471	LOC108348771	protein_coding	protocadherin beta 17	-1.86054	0.000292569	0.00205347
ENSRNOG00000014496	Coro6	protein_coding	coronin 6	-1.85852	2.61567e-07	4.09322e-06
ENSRNOG00000022268	Pnpla3	protein_coding	patatin-like phospholipase domain containing 3	-1.85603	3.95069e-06	4.63903e-05
ENSRNOG00000016343	Dkk3	protein_coding	dickkopf WNT signaling pathway inhibitor 3	-1.8551	4.31098e-21	3.65004e-19
ENSRNOG00000011794	Tcea3	protein_coding	transcription elongation factor A3	-1.85265	1.3763e-16	7.87921e-15
ENSRNOG00000000142	Plxdc2	protein_coding	plexin domain containing 2	-1.84817	1.10871e-31	1.95998e-29
ENSRNOG00000019963	Spats1	protein_coding	spermatogenesis associated, serine-rich 1	-1.84769	0.00200457	0.0103557
ENSRNOG00000016606	Snorc	protein_coding	LOC363276	-1.84507	2.37216e-07	3.76711e-06
ENSRNOG00000011573	Csad	protein_coding	cysteine sulfinic acid decarboxylase	-1.83601	6.13692e-27	7.83529e-25
ENSRNOG00000015353	Prss12	protein_coding	protease, serine 12	-1.82315	1.57918e-06	2.06539e-05
ENSRNOG00000004280	Tcn2	protein_coding	transcobalamin 2	-1.82027	3.36888e-14	1.43754e-12
ENSRNOG00000025059	Nxph4	protein_coding	neurexophilin 4	-1.80998	6.04822e-09	1.28531e-07
ENSRNOG00000061484	Adamts2	protein_coding	ADAM metallopeptidase with thrombospondin type 1 motif, 2	-1.80097	6.52545e-16	3.32199e-14
ENSRNOG00000014117	Hmox1	protein_coding	heme oxygenase 1	-1.8006	5.01288e-32	9.377e-30
ENSRNOG00000020590	Adam15	protein_coding	ADAM metallopeptidase domain 15	-1.80025	2.84503e-32	5.38447e-30
ENSRNOG00000023458	Dcaf12l1	protein_coding	DDB1 and CUL4 associated factor 12-like 1	-1.79972	4.51772e-14	1.90253e-12
ENSRNOG00000011292	Col1a2	protein_coding	collagen, type I, alpha 2	-1.79915	0.000502192	0.00323101
ENSRNOG00000001854	Tmtc1	protein_coding	transmembrane and tetratricopeptide repeat containing 1	-1.79874	1.93775e-06	2.48784e-05
ENSRNOG00000057650	LOC100912608	protein_coding	homeobox A10	-1.79863	0.000290183	0.0020385
ENSRNOG00000061100	Tmem150a	protein_coding	transmembrane protein 150A	-1.79846	6.39079e-19	4.61025e-17
ENSRNOG00000018262	Ampd3	protein_coding	adenosine monophosphate deaminase 3	-1.7928	4.55139e-15	2.11613e-13
ENSRNOG00000021017	Car11	protein_coding	carbonic anhydrase 11	-1.78957	1.88527e-10	5.05471e-09
ENSRNOG00000018198	Dapk1	protein_coding	death associated protein kinase 1	-1.78802	9.69385e-10	2.32407e-08
ENSRNOG00000046245	AABR07057423.1	protein_coding	membrane associated ring-CH-type finger 9	-1.78633	0.000393638	0.00264513
ENSRNOG00000039473	Ccdc152	protein_coding	coiled-coil domain containing 152	-1.78434	0.00273741	0.0133891
ENSRNOG00000016488	Pltp	protein_coding	phospholipid transfer protein	-1.78253	1.18762e-14	5.2487e-13
ENSRNOG00000046667	Fosb	protein_coding	FBJ osteosarcoma oncogene B	-1.78206	0.00350493	0.0163006
ENSRNOG00000013589	Cxcl12	protein_coding	C-X-C motif chemokine ligand 12	-1.78	8.00091e-27	1.01347e-24
ENSRNOG00000014678	Fzd5	protein_coding	frizzled class receptor 5	-1.7763	6.92638e-06	7.75397e-05
ENSRNOG00000014751	Ret	protein_coding	ret proto-oncogene	-1.77207	1.77515e-08	3.49533e-07
ENSRNOG00000012960	Uap1l1	protein_coding	UDP-N-acetylglucosamine pyrophosphorylase 1 like 1	-1.76858	5.6423e-30	8.81239e-28
ENSRNOG00000014532	Lbp	protein_coding	lipopolysaccharide binding protein	-1.76808	1.68472e-21	1.50568e-19
ENSRNOG00000001627	Abi3bp	protein_coding	ABI family member 3 binding protein	-1.76667	1.55664e-08	3.11463e-07
ENSRNOG00000056362	Ttll13	protein_coding	tubulin tyrosine ligase-like family, member 13	-1.76094	6.63184e-09	1.39825e-07
ENSRNOG00000026323	Eqtn	protein_coding	equatorin	-1.76045	0.00134707	0.00741881
ENSRNOG00000011913	Cp	protein_coding	ceruloplasmin (ferroxidase)	-1.75922	2.82959e-16	1.53265e-14
ENSRNOG00000014387	Chac1	protein_coding	ChaC glutathione-specific gamma-glutamylcyclotransferase 1	-1.75885	1.03145e-13	4.14824e-12
ENSRNOG00000023661	Celf2	protein_coding	CUGBP, Elav-like family member 2	-1.75826	0.000964561	0.00559571
ENSRNOG00000058560	Col2a1	protein_coding	collagen, type II, alpha 1	-1.75689	2.11175e-20	1.70712e-18
ENSRNOG00000014964	Hp	protein_coding	haptoglobin	-1.7557	4.63254e-14	1.94579e-12
ENSRNOG00000016460	Clu	protein_coding	clusterin	-1.75284	1.10541e-46	6.13195e-44
ENSRNOG00000018517	Trim21	protein_coding	tripartite motif-containing 21	-1.74604	1.04673e-05	0.000110854
ENSRNOG00000043085	Clstn2	protein_coding	calsyntenin 2	-1.7449	2.47314e-05	0.000237951
ENSRNOG00000021217	Itga10	protein_coding	integrin subunit alpha 10	-1.7343	4.07472e-18	2.71992e-16
ENSRNOG00000012363	Peli2	protein_coding	pellino E3 ubiquitin protein ligase family member 2	-1.73335	6.86393e-05	0.000582078
ENSRNOG00000049771	Gstt1	protein_coding	glutathione S-transferase theta 1	-1.73248	6.12448e-08	1.08867e-06
ENSRNOG00000037076	LOC689757	protein_coding	similar to osteoclast inhibitory lectin	-1.73231	2.74879e-10	7.15532e-09
ENSRNOG00000000463	Col11a2	protein_coding	collagen, type XI, alpha 2	-1.72849	1.0347e-19	8.04118e-18
ENSRNOG00000017579	Mylip	protein_coding	myosin regulatory light chain interacting protein	-1.72783	3.36836e-27	4.40544e-25
ENSRNOG00000008005	Akna	protein_coding	AT-hook transcription factor	-1.72749	1.13354e-14	5.02351e-13
ENSRNOG00000012521	Shisa2	protein_coding	shisa family member 2	-1.72664	0.000332209	0.00228484
ENSRNOG00000014021	Matn4	protein_coding	matrilin 4	-1.72623	5.14645e-25	5.78958e-23
ENSRNOG00000047699	Snai2	protein_coding	snail family transcriptional repressor 2	-1.72514	4.95941e-21	4.15531e-19
ENSRNOG00000011977	Sema5a	protein_coding	semaphorin 5A	-1.72478	1.18611e-11	3.71947e-10
ENSRNOG00000013681	Kcns1	protein_coding	potassium voltage-gated channel, modifier subfamily S, member 1	-1.72196	3.33585e-08	6.27648e-07
ENSRNOG00000000433	Prrt1	protein_coding	proline-rich transmembrane protein 1	-1.72168	0.00498597	0.0215965
ENSRNOG00000039666	Srpx	protein_coding	sushi-repeat-containing protein, X-linked	-1.7211	1.07859e-23	1.11944e-21
ENSRNOG00000020416	Zfr2	protein_coding	zinc finger RNA binding protein 2	-1.72025	6.6738e-09	1.40525e-07
ENSRNOG00000027245	Tdrp	protein_coding	testis development related protein	-1.71011	1.53186e-09	3.54576e-08
ENSRNOG00000019254	Dyrk1b	protein_coding	dual specificity tyrosine phosphorylation regulated kinase 1B	-1.70802	1.35464e-11	4.22327e-10
ENSRNOG00000001750	Chrd	protein_coding	chordin	-1.70663	5.4844e-14	2.25646e-12
ENSRNOG00000050091	Efcab1	protein_coding	EF hand calcium binding domain 1	-1.70587	6.72449e-05	0.000572703
ENSRNOG00000008622	Creb5	protein_coding	cAMP responsive element binding protein 5	-1.7052	1.11859e-05	0.000117689
ENSRNOG00000010219	Ralgds	protein_coding	ral guanine nucleotide dissociation stimulator	-1.7015	3.43612e-18	2.31284e-16
ENSRNOG00000008336	Tnfrsf11b	protein_coding	tumor necrosis factor receptor superfamily, member 11b	-1.7005	8.52582e-20	6.69048e-18
ENSRNOG00000042785	Sesn2	protein_coding	sestrin 2	-1.69605	2.96309e-25	3.4293e-23
ENSRNOG00000002879	Psen2	protein_coding	presenilin 2	-1.69534	2.78929e-22	2.6088e-20
ENSRNOG00000043201	Coq8a	protein_coding	aarF domain containing kinase 3	-1.68931	1.0739e-08	2.19237e-07
ENSRNOG00000005854	Angpt1	protein_coding	angiopoietin 1	-1.6869	7.37584e-07	1.03629e-05
ENSRNOG00000016863	Pnma8b	protein_coding	paraneoplastic Ma antigen family-like 2	-1.68626	0.000467668	0.00306202
ENSRNOG00000013017	Arnt2	protein_coding	aryl hydrocarbon receptor nuclear translocator 2	-1.68275	1.61032e-16	9.15378e-15
ENSRNOG00000014171	Tnfsf13	protein_coding	tumor necrosis factor superfamily member 13	-1.68237	4.98563e-12	1.63681e-10
ENSRNOG00000057966	Smim31	protein_coding	actin, cytoplasmic 2-like	-1.6821	0.00480359	0.0209362
ENSRNOG00000008947	Cpz	protein_coding	carboxypeptidase Z	-1.66942	0.00042883	0.00284478
ENSRNOG00000059322	N4bp2l1	protein_coding	NEDD4 binding protein 2-like 1	-1.66643	0.000125617	0.000990103
ENSRNOG00000020622	Cilp2	protein_coding	cartilage intermediate layer protein 2	-1.66634	4.61708e-08	8.44035e-07
ENSRNOG00000007964	Tp53inp1	protein_coding	tumor protein p53 inducible nuclear protein 1	-1.66533	1.40507e-06	1.85578e-05
ENSRNOG00000001229	Col18a1	protein_coding	collagen, type XVIII, alpha 1	-1.66084	3.97832e-46	2.06449e-43
ENSRNOG00000014791	Peg3	protein_coding	paternally expressed 3	-1.66019	3.67549e-17	2.26543e-15
ENSRNOG00000003969	Fam20a	protein_coding	family with sequence similarity 20, member A	-1.66001	1.71472e-07	2.80617e-06
ENSRNOG00000062276	AABR07044631.2	protein_coding	NA	-1.65924	2.24992e-05	0.000220429
ENSRNOG00000020580	LOC500956	protein_coding	hypothetical protein LOC500956	-1.65795	0.00154365	0.00830804
ENSRNOG00000007529	Bmf	protein_coding	Bcl2 modifying factor	-1.65744	9.84667e-06	0.000105251
ENSRNOG00000000842	Ddah2	protein_coding	dimethylarginine dimethylaminohydrolase 2	-1.65091	1.1596e-08	2.35307e-07
ENSRNOG00000013694	Ntng2	protein_coding	netrin G2	-1.65087	0.000281721	0.00198687
ENSRNOG00000023404	Slc9b2	protein_coding	solute carrier family 9 member B2	-1.64582	0.00130557	0.00723485
ENSRNOG00000005758	Btbd11	protein_coding	BTB domain containing 11	-1.64511	1.43268e-08	2.87734e-07
ENSRNOG00000024620	Mamdc2	protein_coding	MAM domain containing 2	-1.64334	2.12903e-05	0.000210379
ENSRNOG00000001295	S100b	protein_coding	S100 calcium binding protein B	-1.63601	3.17304e-27	4.18399e-25
ENSRNOG00000004613	Gpm6b	protein_coding	glycoprotein m6b	-1.62916	3.37024e-35	8.2147e-33
ENSRNOG00000012358	Pcyt1b	protein_coding	phosphate cytidylyltransferase 1, choline, beta	-1.6289	0.000310859	0.00216297
ENSRNOG00000033372	Klhl24	protein_coding	kelch-like family member 24	-1.6282	9.92513e-06	0.000105949
ENSRNOG00000014597	Irs1	protein_coding	insulin receptor substrate 1	-1.62757	1.61179e-08	3.20901e-07
ENSRNOG00000055530	Panx2	protein_coding	pannexin 2	-1.62753	1.12609e-05	0.000118402
ENSRNOG00000002365	Itm2a	protein_coding	integral membrane protein 2A	-1.62673	7.60518e-28	1.04568e-25
ENSRNOG00000016828	Cmtm5	protein_coding	CKLF-like MARVEL transmembrane domain containing 5	-1.62329	0.000737411	0.0044463
ENSRNOG00000007546	Asns	protein_coding	asparagine synthetase (glutamine-hydrolyzing)	-1.62192	3.04752e-17	1.90761e-15
ENSRNOG00000007359	Gca	protein_coding	grancalcin	-1.61782	6.38385e-06	7.17659e-05
ENSRNOG00000016451	Cd1d1	protein_coding	CD1d1 molecule	-1.61778	2.28016e-07	3.63178e-06
ENSRNOG00000017773	Crispld1	protein_coding	cysteine-rich secretory protein LCCL domain containing 1	-1.61265	2.6748e-11	8.01294e-10
ENSRNOG00000007202	Sema3d	protein_coding	semaphorin 3D	-1.61255	1.88097e-09	4.30429e-08
ENSRNOG00000060970	Tnmd	protein_coding	tenomodulin	-1.6119	0.00107054	0.00613966
ENSRNOG00000033923	Aox2	protein_coding	aldehyde oxidase 2	-1.60904	7.71978e-06	8.48859e-05
ENSRNOG00000048472	Comp	protein_coding	cartilage oligomeric matrix protein	-1.60667	6.67049e-23	6.6651e-21
ENSRNOG00000010064	Abcc4	protein_coding	ATP binding cassette subfamily C member 4	-1.60384	2.94817e-27	3.9196e-25
ENSRNOG00000016717	Gas2	protein_coding	growth arrest-specific 2	-1.60155	5.19511e-07	7.62533e-06
ENSRNOG00000028207	Colgalt2	protein_coding	collagen beta(1-O)galactosyltransferase 2	-1.5964	4.6356e-09	1.00343e-07
ENSRNOG00000008507	Cradd	protein_coding	CASP2 and RIPK1 domain containing adaptor with death domain	-1.5953	0.00052589	0.00335581
ENSRNOG00000016299	Klf4	protein_coding	Kruppel-like factor 4 (gut)	-1.59414	1.18595e-25	1.40282e-23
ENSRNOG00000004033	Sema6a	protein_coding	semaphorin 6A	-1.59238	2.0114e-06	2.57623e-05
ENSRNOG00000052298	AABR07014974.1	protein_coding	ATPase phospholipid transporting 8A1	-1.59068	0.0105848	0.0398591
ENSRNOG00000025889	Gnas	protein_coding	GNAS complex locus	-1.58707	0.000784712	0.00468585
ENSRNOG00000007905	Itga7	protein_coding	integrin subunit alpha 7	-1.58676	1.66638e-08	3.29892e-07
ENSRNOG00000037563	Cd68	protein_coding	Cd68 molecule	-1.58647	9.5487e-08	1.64465e-06
ENSRNOG00000034200	Atp8a1	protein_coding	ATPase phospholipid transporting 8A1	-1.58593	6.837e-09	1.43586e-07
ENSRNOG00000018760	Mpp7	protein_coding	membrane palmitoylated protein 7	-1.58058	0.000549675	0.00347314
ENSRNOG00000049862	Rnf157	protein_coding	ring finger protein 157	-1.57984	0.00314546	0.0149752
ENSRNOG00000007300	C1qtnf6	protein_coding	C1q and tumor necrosis factor related protein 6	-1.57738	8.09473e-22	7.44113e-20
ENSRNOG00000006735	Cdkn2b	protein_coding	cyclin-dependent kinase inhibitor 2B	-1.57612	2.38894e-10	6.30015e-09
ENSRNOG00000006738	Fbxo32	protein_coding	F-box protein 32	-1.57094	8.07945e-06	8.83576e-05
ENSRNOG00000004720	Kcnj2	protein_coding	potassium voltage-gated channel subfamily J member 2	-1.57051	0.00144195	0.00784733
ENSRNOG00000031138	Irgm	protein_coding	immunity-related GTPase M	-1.56687	0.000270062	0.00191697
ENSRNOG00000054765	Renbp	protein_coding	renin binding protein	-1.5634	3.11626e-20	2.48175e-18
ENSRNOG00000021726	Tlr3	protein_coding	toll-like receptor 3	-1.56339	4.51656e-08	8.28483e-07
ENSRNOG00000061337	Mindy2	protein_coding	family with sequence similarity 63, member B	-1.56214	1.93321e-06	2.48597e-05
ENSRNOG00000004874	Flrt3	protein_coding	fibronectin leucine rich transmembrane protein 3	-1.55845	1.27824e-09	3.01422e-08
ENSRNOG00000015741	Slc2a13	protein_coding	solute carrier family 2 member 13	-1.55747	8.83753e-15	3.94915e-13
ENSRNOG00000012640	Dpp7	protein_coding	dipeptidylpeptidase 7	-1.55742	5.77937e-37	1.52414e-34
ENSRNOG00000014653	Arl11	protein_coding	ADP-ribosylation factor like GTPase 11	-1.55728	0.00835818	0.0330735
ENSRNOG00000029658	Rnf213	protein_coding	ring finger protein 213	-1.55616	1.95814e-10	5.22398e-09
ENSRNOG00000003254	Il23a	protein_coding	interleukin 23 subunit alpha	-1.55425	0.00709878	0.0289696
ENSRNOG00000002052	Ccdc80	protein_coding	coiled-coil domain containing 80	-1.54948	6.50719e-32	1.19992e-29
ENSRNOG00000019186	Tmem53	protein_coding	transmembrane protein 53	-1.5477	1.01248e-05	0.000107724
ENSRNOG00000012083	St6galnac2	protein_coding	ST6 N-acetylgalactosaminide alpha-2,6-sialyltransferase 2	-1.54495	2.60391e-06	3.20989e-05
ENSRNOG00000003136	Fcrla	protein_coding	Fc receptor-like A	-1.54371	0.0061674	0.0258104
ENSRNOG00000015447	Calcoco1	protein_coding	calcium binding and coiled coil domain 1	-1.54344	0.00565191	0.0239675
ENSRNOG00000002142	Cds1	protein_coding	CDP-diacylglycerol synthase 1	-1.54079	0.00325451	0.0153805
ENSRNOG00000049402	Nbl1	protein_coding	neuroblastoma 1, DAN family BMP antagonist	-1.53878	1.66493e-21	1.4963e-19
ENSRNOG00000021241	Gfra4	protein_coding	GDNF family receptor alpha 4	-1.53827	0.00332117	0.0156176
ENSRNOG00000002461	Nid1	protein_coding	nidogen 1	-1.53266	5.61622e-10	1.38997e-08
ENSRNOG00000023400	Dtx3l	protein_coding	deltex 3 like, E3 ubiquitin ligase	-1.52681	6.99604e-06	7.82098e-05
ENSRNOG00000015594	Rftn2	protein_coding	raftlin family member 2	-1.52679	9.95505e-08	1.70429e-06
ENSRNOG00000007755	Pm20d2	protein_coding	peptidase M20 domain containing 2	-1.52484	7.84459e-05	0.000656245
ENSRNOG00000058271	Chpt1	protein_coding	choline phosphotransferase 1	-1.52185	1.75806e-11	5.40762e-10
ENSRNOG00000014311	Slc7a8	protein_coding	solute carrier family 7 member 8	-1.51204	3.97966e-12	1.3173e-10
ENSRNOG00000053691	Lama5	protein_coding	laminin subunit alpha 5	-1.51196	2.46703e-07	3.89471e-06
ENSRNOG00000032002	Hapln1	protein_coding	hyaluronan and proteoglycan link protein 1	-1.51094	1.4912e-18	1.02957e-16
ENSRNOG00000001375	Gal3st4	protein_coding	galactose-3-O-sulfotransferase 4	-1.50805	2.12405e-06	2.70116e-05
ENSRNOG00000020277	Cntnap1	protein_coding	contactin associated protein 1	-1.50632	2.5371e-08	4.81301e-07
ENSRNOG00000016271	Itm2b	protein_coding	integral membrane protein 2B	-1.50574	3.40874e-25	3.86172e-23
ENSRNOG00000017414	Irf7	protein_coding	interferon regulatory factor 7	-1.50512	2.02143e-08	3.91793e-07
ENSRNOG00000032472	Adgrg2	protein_coding	adhesion G protein-coupled receptor G2	-1.50421	3.33799e-12	1.11407e-10
ENSRNOG00000011541	Cygb	protein_coding	cytoglobin	-1.50406	0.00112154	0.00638339
ENSRNOG00000053025	AC130391.3	protein_coding	NA	-1.5035	1.84892e-06	2.38625e-05
ENSRNOG00000033123	Pcdhb20	protein_coding	protocadherin beta 20	-1.50245	0.00125748	0.0070167
ENSRNOG00000012410	S100a1	protein_coding	S100 calcium binding protein A1	-1.50207	2.23753e-07	3.57804e-06
ENSRNOG00000008218	Atp6v0e2	protein_coding	ATPase, H+ transporting V0 subunit e2	-1.50134	7.1898e-08	1.25994e-06
ENSRNOG00000047924	Zbtb7c	protein_coding	zinc finger and BTB domain containing 7C	-1.50093	4.8794e-09	1.0508e-07
ENSRNOG00000009636	Scrn1	protein_coding	secernin 1	-1.50084	1.07426e-18	7.61308e-17
ENSRNOG00000027259	AABR07029661.1	protein_coding	fatty acid hydroxylase domain containing 2	-1.49999	1.8766e-09	4.30041e-08
ENSRNOG00000026573	Ophn1	protein_coding	oligophrenin 1	-1.49819	2.58889e-06	3.1967e-05
ENSRNOG00000009730	Cyp7b1	protein_coding	cytochrome P450, family 7, subfamily b, polypeptide 1	-1.49783	2.42666e-18	1.65414e-16
ENSRNOG00000022218	Ifi44	protein_coding	interferon-induced protein 44	-1.49264	3.77441e-09	8.26107e-08
ENSRNOG00000016769	Rab38	protein_coding	RAB38, member RAS oncogene family	-1.48937	4.63122e-08	8.45658e-07
ENSRNOG00000033496	Igdcc4	protein_coding	immunoglobulin superfamily, DCC subclass, member 4	-1.48862	4.11691e-09	8.97408e-08
ENSRNOG00000014779	Pdcd4	protein_coding	programmed cell death 4	-1.48579	1.09141e-16	6.40785e-15
ENSRNOG00000004516	Itgbl1	protein_coding	integrin subunit beta like 1	-1.48478	3.70714e-19	2.73563e-17
ENSRNOG00000028526	Mansc1	protein_coding	MANSC domain containing 1	-1.48469	0.000123195	0.000973399
ENSRNOG00000015807	Pyroxd2	protein_coding	pyridine nucleotide-disulphide oxidoreductase domain 2	-1.48362	1.01515e-06	1.38162e-05
ENSRNOG00000007625	B3galt1	protein_coding	Beta-1,3-galactosyltransferase 1	-1.48129	0.00067683	0.0041463
ENSRNOG00000047023	Aldh1l1	protein_coding	aldehyde dehydrogenase 1 family, member L1	-1.4812	0.00303061	0.0145402
ENSRNOG00000017986	Zfp458	protein_coding	zinc finger protein 458	-1.48082	0.00031572	0.00219016
ENSRNOG00000051120	Il17d	protein_coding	interleukin 17D	-1.47993	2.57646e-07	4.04412e-06
ENSRNOG00000005731	Birc3	protein_coding	baculoviral IAP repeat-containing 3	-1.47863	1.84448e-13	7.21952e-12
ENSRNOG00000018755	Acss2	protein_coding	acyl-CoA synthetase short-chain family member 2	-1.4786	2.29851e-20	1.83961e-18
ENSRNOG00000018346	Agtr1a	protein_coding	angiotensin II receptor, type 1a	-1.47845	7.3025e-07	1.02778e-05
ENSRNOG00000012956	Tgm2	protein_coding	transglutaminase 2	-1.47841	1.31965e-11	4.12218e-10
ENSRNOG00000005371	Klhl29	protein_coding	kelch-like family member 29	-1.47822	5.47937e-14	2.25646e-12
ENSRNOG00000053891	AABR07018078.1	protein_coding	PHD finger protein 11B	-1.47683	0.00323287	0.0153007
ENSRNOG00000002358	Scpep1	protein_coding	serine carboxypeptidase 1	-1.47607	2.48078e-27	3.3257e-25
ENSRNOG00000003018	Olfml2b	protein_coding	olfactomedin-like 2B	-1.47559	8.07618e-09	1.67641e-07
ENSRNOG00000017560	Mdk	protein_coding	midkine	-1.47323	6.78861e-15	3.06765e-13
ENSRNOG00000039596	Prob1	protein_coding	proline rich basic protein 1	-1.47088	0.00045687	0.00300232
ENSRNOG00000048924	Islr	protein_coding	immunoglobulin superfamily containing leucine-rich repeat	-1.46966	2.32636e-16	1.27293e-14
ENSRNOG00000000281	Prodh1	protein_coding	proline dehydrogenase 1	-1.46928	0.00322284	0.0152667
ENSRNOG00000029459	AABR07021591.1	protein_coding	microRNA 199a-2	-1.46784	2.8703e-05	0.000272256
ENSRNOG00000053577	Gramd1b	protein_coding	GRAM domain containing 1B	-1.46414	3.88097e-07	5.83488e-06
ENSRNOG00000028627	Hmcn1	protein_coding	hemicentin 1	-1.46393	0.000287033	0.0020199
ENSRNOG00000012920	Col9a1	protein_coding	collagen, type IX, alpha 1	-1.45769	4.80816e-13	1.803e-11
ENSRNOG00000022176	Gpr75	protein_coding	G protein-coupled receptor 75	-1.45658	0.00116975	0.00660042
ENSRNOG00000030151	Thsd7a	protein_coding	thrombospondin type 1 domain containing 7A	-1.45613	0.000102501	0.000829672
ENSRNOG00000023366	Styxl1	protein_coding	serine/threonine/tyrosine interacting-like 1	-1.45141	0.000247026	0.00177724
ENSRNOG00000004899	Kcns3	protein_coding	potassium voltage-gated channel, modifier subfamily S, member 3	-1.45103	0.00324065	0.015324
ENSRNOG00000039469	Pcdhb19	protein_coding	protocadherin beta 19	-1.44855	0.00101033	0.00582968
ENSRNOG00000008046	Tmem30b	protein_coding	transmembrane protein 30B	-1.44478	0.00137852	0.00755835
ENSRNOG00000050485	Gas1	protein_coding	growth arrest-specific 1	-1.44336	4.29021e-10	1.0767e-08
ENSRNOG00000020349	Rab3il1	protein_coding	RAB3A interacting protein-like 1	-1.44299	4.68116e-06	5.453e-05
ENSRNOG00000023683	Nog	protein_coding	noggin	-1.44147	0.000602813	0.00376746
ENSRNOG00000060237	Inhbb	protein_coding	inhibin beta-B	-1.44136	2.9112e-05	0.000275972
ENSRNOG00000016627	Eya4	protein_coding	EYA transcriptional coactivator and phosphatase 4	-1.44081	0.000828543	0.00491655
ENSRNOG00000016551	Bcl2l11	protein_coding	BCL2 like 11	-1.44043	3.62452e-11	1.06595e-09
ENSRNOG00000007587	Tcp11l2	protein_coding	t-complex 11 like 2	-1.44032	4.83937e-12	1.59204e-10
ENSRNOG00000018266	Slc23a3	protein_coding	solute carrier family 23, member 3	-1.43998	0.00285062	0.0138418
ENSRNOG00000040242	Epm2a	protein_coding	epilepsy, progressive myoclonus type 2A	-1.4358	0.00255077	0.0126884
ENSRNOG00000010397	Agbl3	protein_coding	ATP/GTP binding protein-like 3	-1.43282	1.91212e-05	0.000190939
ENSRNOG00000004585	Tmtc2	protein_coding	transmembrane and tetratricopeptide repeat containing 2	-1.43072	1.25128e-05	0.000130287
ENSRNOG00000011502	Col9a2	protein_coding	collagen, type IX, alpha 2	-1.42791	2.13893e-14	9.27467e-13
ENSRNOG00000037853	Rarres1	protein_coding	retinoic acid receptor responder 1	-1.42719	0.000233614	0.0016921
ENSRNOG00000029830	Adm2	protein_coding	adrenomedullin 2	-1.42672	0.000264672	0.00188564
ENSRNOG00000007030	Epha7	protein_coding	Eph receptor A7	-1.42434	8.45606e-06	9.19761e-05
ENSRNOG00000004314	Ppm1h	protein_coding	protein phosphatase, Mg2+/Mn2+ dependent, 1H	-1.41826	2.72847e-07	4.24906e-06
ENSRNOG00000005615	Gadd45a	protein_coding	growth arrest and DNA-damage-inducible, alpha	-1.41663	2.36352e-11	7.18751e-10
ENSRNOG00000010034	Asah1	protein_coding	N-acylsphingosine amidohydrolase (acid ceramidase) 1	-1.40952	1.86698e-20	1.52457e-18
ENSRNOG00000016255	Podxl2	protein_coding	podocalyxin-like 2	-1.40495	1.7973e-08	3.53462e-07
ENSRNOG00000010791	Ripor3	protein_coding	family with sequence similarity 65, member C	-1.40493	6.92258e-07	9.81177e-06
ENSRNOG00000039461	Pcdhga3	protein_coding	protocadherin gamma subfamily A, 3	-1.40376	0.00129034	0.00716029
ENSRNOG00000047656	Gaa	protein_coding	glucosidase, alpha, acid	-1.40341	7.55417e-22	6.98413e-20
ENSRNOG00000023587	Dhtkd1	protein_coding	dehydrogenase E1 and transketolase domain containing 1	-1.40153	2.27109e-06	2.86549e-05
ENSRNOG00000003984	Apln	protein_coding	apelin	-1.40085	1.99771e-11	6.12137e-10
ENSRNOG00000010840	Adamtsl3	protein_coding	ADAMTS-like 3	-1.39866	5.39203e-16	2.82546e-14
ENSRNOG00000000763	RT1-M3-1	protein_coding	RT1 class Ib, locus M3, gene 1	-1.39748	2.24549e-09	5.06636e-08
ENSRNOG00000018233	Gas6	protein_coding	growth arrest specific 6	-1.39727	4.32105e-17	2.64307e-15
ENSRNOG00000016011	Plekhg1	protein_coding	pleckstrin homology and RhoGEF domain containing G1	-1.39369	5.41442e-07	7.93277e-06
ENSRNOG00000009700	Dync1i1	protein_coding	dynein cytoplasmic 1 intermediate chain 1	-1.38851	4.73277e-07	7.01069e-06
ENSRNOG00000014443	Pde5a	protein_coding	phosphodiesterase 5A	-1.38711	3.65594e-05	0.000336652
ENSRNOG00000028545	AC141959.1	protein_coding	AHNAK nucleoprotein 2	-1.37532	2.39786e-11	7.27819e-10
ENSRNOG00000055426	Rab42	protein_coding	RAB42, member RAS oncogene family	-1.37514	0.00402019	0.0181309
ENSRNOG00000016687	Ssc5d	protein_coding	scavenger receptor cysteine rich family member with 5 domains	-1.37437	1.26165e-05	0.000131282
ENSRNOG00000054524	Tnip3	protein_coding	TNFAIP3 interacting protein 3	-1.36931	4.94027e-07	7.27786e-06
ENSRNOG00000002092	Hunk	protein_coding	hormonally upregulated Neu-associated kinase	-1.36588	0.0113124	0.0418732
ENSRNOG00000001953	Bace2	protein_coding	beta-site APP-cleaving enzyme 2	-1.36301	9.96914e-08	1.70429e-06
ENSRNOG00000002396	Serpinb8	protein_coding	serpin family B member 8	-1.36264	2.60418e-11	7.83054e-10
ENSRNOG00000018812	Rpp25	protein_coding	ribonuclease P/MRP 25 subunit	-1.36252	0.00201298	0.0103861
ENSRNOG00000007590	Eya1	protein_coding	EYA transcriptional coactivator and phosphatase 1	-1.35503	1.13642e-07	1.91431e-06
ENSRNOG00000056716	Zbtb20	protein_coding	zinc finger and BTB domain containing 20	-1.35428	0.00028486	0.00200561
ENSRNOG00000005772	Hacd4	protein_coding	3-hydroxyacyl-CoA dehydratase 4	-1.35089	2.15083e-08	4.14873e-07
ENSRNOG00000027008	Igtp	protein_coding	interferon gamma induced GTPase	-1.34979	2.2695e-06	2.86549e-05
ENSRNOG00000000321	Cd24	protein_coding	CD24 molecule	-1.34913	3.57674e-14	1.51818e-12
ENSRNOG00000000894	Fry	protein_coding	FRY microtubule binding protein	-1.34836	1.3541e-07	2.25036e-06
ENSRNOG00000000547	Tspyl4	protein_coding	TSPY-like 4	-1.34791	5.11845e-05	0.000450687
ENSRNOG00000016267	Chst15	protein_coding	carbohydrate (N-acetylgalactosamine 4-sulfate 6-O) sulfotransferase 15	-1.34164	1.0061e-05	0.000107186
ENSRNOG00000015088	Prune2	protein_coding	prune homolog 2 (Drosophila)	-1.34089	3.15626e-05	0.000296582
ENSRNOG00000009032	Ttll3	protein_coding	tubulin tyrosine ligase like 3	-1.3388	0.000986338	0.00570763
ENSRNOG00000004645	Galnt5	protein_coding	polypeptide N-acetylgalactosaminyltransferase 5	-1.3366	2.9161e-10	7.56635e-09
ENSRNOG00000004595	Pou6f1	protein_coding	POU class 6 homeobox 1	-1.33616	5.94631e-08	1.06169e-06
ENSRNOG00000013690	Clba1	protein_coding	LOC362793	-1.3352	1.15517e-07	1.93778e-06
ENSRNOG00000003687	Rgs2	protein_coding	regulator of G-protein signaling 2	-1.33508	5.13806e-06	5.92516e-05
ENSRNOG00000027299	Pcdhga5	protein_coding	protocadherin gamma subfamily A, 5	-1.33256	0.00249257	0.0124258
ENSRNOG00000009085	Prkag2	protein_coding	protein kinase AMP-activated non-catalytic subunit gamma 2	-1.33095	6.1012e-07	8.83439e-06
ENSRNOG00000018951	Col4a5	protein_coding	collagen, type IV, alpha 5	-1.32952	2.67464e-09	5.98427e-08
ENSRNOG00000001300	P2rx4	protein_coding	purinergic receptor P2X 4	-1.32763	6.65793e-16	3.37333e-14
ENSRNOG00000008173	Sesn3	protein_coding	sestrin 3	-1.32749	1.02595e-05	0.000108869
ENSRNOG00000049484	AABR07054639.1	protein_coding	ATPase phospholipid transporting 9A (putative)	-1.32687	1.1789e-06	1.58437e-05
ENSRNOG00000004378	Abca5	protein_coding	ATP binding cassette subfamily A member 5	-1.32451	1.20454e-13	4.81145e-12
ENSRNOG00000052247	Manba	protein_coding	mannosidase beta	-1.32012	3.48936e-13	1.32703e-11
ENSRNOG00000004763	Sirpa	protein_coding	signal-regulatory protein alpha	-1.31854	1.69758e-15	8.12768e-14
ENSRNOG00000018400	Golm1	protein_coding	golgi membrane protein 1	-1.31742	5.45758e-06	6.25774e-05
ENSRNOG00000054426	Zfp704	protein_coding	zinc finger protein 704	-1.31537	4.09419e-05	0.000371061
ENSRNOG00000003144	Gprc5c	protein_coding	G protein-coupled receptor, class C, group 5, member C	-1.31107	1.45393e-19	1.11378e-17
ENSRNOG00000004330	Chrdl1	protein_coding	chordin-like 1	-1.31094	6.69462e-07	9.56451e-06
ENSRNOG00000014256	Foxa3	protein_coding	forkhead box A3	-1.30958	0.0032355	0.0153087
ENSRNOG00000002979	Tbx19	protein_coding	T-box 19	-1.30929	0.000494863	0.00319457
ENSRNOG00000043233	Cyp4f6	protein_coding	cytochrome P450, family 4, subfamily f, polypeptide 6	-1.30741	1.54333e-10	4.18678e-09
ENSRNOG00000013917	Igsf10	protein_coding	immunoglobulin superfamily, member 10	-1.30613	6.58791e-07	9.4372e-06
ENSRNOG00000009822	Tlr2	protein_coding	toll-like receptor 2	-1.30509	3.86578e-17	2.37362e-15
ENSRNOG00000015385	Pink1	protein_coding	PTEN induced putative kinase 1	-1.30441	2.637e-14	1.13124e-12
ENSRNOG00000015797	Neurl2	protein_coding	neuralized E3 ubiquitin protein ligase 2	-1.30421	0.000133993	0.00104842
ENSRNOG00000015033	Mxd4	protein_coding	Max dimerization protein 4	-1.29887	3.54378e-16	1.90665e-14
ENSRNOG00000005960	RGD1311744	protein_coding	similar to RIKEN cDNA 5830475I06	-1.29874	7.9302e-06	8.69027e-05
ENSRNOG00000003515	Ephx1	protein_coding	epoxide hydrolase 1	-1.29772	0.0049553	0.0214983
ENSRNOG00000013925	Nox4	protein_coding	NADPH oxidase 4	-1.29669	2.85191e-05	0.000270671
ENSRNOG00000002904	Arr3	protein_coding	arrestin 3, retinal (X-arrestin)	-1.29626	0.00170025	0.00900622
ENSRNOG00000014268	Abca2	protein_coding	ATP binding cassette subfamily A member 2	-1.29342	2.70206e-09	6.02885e-08
ENSRNOG00000020684	Vat1	protein_coding	vesicle amine transport 1	-1.29321	1.37746e-24	1.48719e-22
ENSRNOG00000006508	Thnsl2	protein_coding	threonine synthase-like 2	-1.29175	2.622e-06	3.22972e-05
ENSRNOG00000003195	Caskin1	protein_coding	CASK interacting protein 1	-1.29108	0.000210161	0.00154166
ENSRNOG00000029740	Slc35g1	protein_coding	solute carrier family 35, member G1	-1.28989	2.42278e-05	0.000234226
ENSRNOG00000021729	Iqub	protein_coding	IQ motif and ubiquitin domain containing	-1.28746	0.000359447	0.00244294
ENSRNOG00000018257	Hpx	protein_coding	hemopexin	-1.28593	0.00261399	0.0129428
ENSRNOG00000013000	Ldhb	protein_coding	lactate dehydrogenase B	-1.2855	0.000109044	0.000876659
ENSRNOG00000016957	Igfbp2	protein_coding	insulin-like growth factor binding protein 2	-1.28505	0.000913146	0.00533398
ENSRNOG00000057880	Myh11	protein_coding	myosin, heavy chain 11, smooth muscle	-1.28203	1.95615e-09	4.451e-08
ENSRNOG00000013213	Epha4	protein_coding	Eph receptor A4	-1.27895	2.89258e-06	3.52328e-05
ENSRNOG00000027277	Pcdhga8	protein_coding	protocadherin gamma subfamily A, 8	-1.27863	0.0134994	0.0481806
ENSRNOG00000021390	Meis3	protein_coding	Meis homeobox 3	-1.27398	0.000131617	0.00103133
ENSRNOG00000003533	Clcn4	protein_coding	chloride voltage-gated channel 4	-1.27011	4.05516e-10	1.0241e-08
ENSRNOG00000012424	Adam23	protein_coding	ADAM metallopeptidase domain 23	-1.26992	8.12505e-06	8.87959e-05
ENSRNOG00000002429	Rtl3	protein_coding	zinc finger CCHC-type containing 5	-1.26991	1.71351e-13	6.75618e-12
ENSRNOG00000003205	Ldb2	protein_coding	LIM domain binding 2	-1.26828	3.32012e-07	5.09159e-06
ENSRNOG00000023208	Myorg	protein_coding	similar to KIAA1161 protein	-1.26751	0.000630445	0.00390634
ENSRNOG00000004377	Lpin1	protein_coding	lipin 1	-1.26694	3.50583e-10	8.89564e-09
ENSRNOG00000011208	Rapsn	protein_coding	receptor-associated protein of the synapse	-1.26469	0.0016471	0.00876512
ENSRNOG00000014660	Usp53	protein_coding	ubiquitin specific peptidase 53	-1.2623	1.76182e-12	6.1614e-11
ENSRNOG00000007437	Irf5	protein_coding	interferon regulatory factor 5	-1.26188	0.000479906	0.00311929
ENSRNOG00000002272	Lnx1	protein_coding	ligand of numb-protein X 1	-1.26176	5.30842e-08	9.54152e-07
ENSRNOG00000012733	Ankrd12	protein_coding	ankyrin repeat domain 12	-1.26148	3.23682e-10	8.29151e-09
ENSRNOG00000005535	Ikzf4	protein_coding	IKAROS family zinc finger 4	-1.2603	0.000829763	0.00491769
ENSRNOG00000006859	Insig1	protein_coding	insulin induced gene 1	-1.2587	8.9068e-22	8.14112e-20
ENSRNOG00000018997	Myh7b	protein_coding	myosin, heavy chain 7B, cardiac muscle, beta	-1.25865	0.00343258	0.0160256
ENSRNOG00000058646	Zfp36l1	protein_coding	zinc finger protein 36, C3H type-like 1	-1.25637	2.99783e-11	8.94732e-10
ENSRNOG00000015603	Prkce	protein_coding	protein kinase C, epsilon	-1.25586	0.000116534	0.000925767
ENSRNOG00000004554	Dcn	protein_coding	decorin	-1.25472	6.36676e-13	2.34913e-11
ENSRNOG00000021041	Fam171a2	protein_coding	family with sequence similarity 171, member A2	-1.25385	3.03196e-06	3.67282e-05
ENSRNOG00000001728	LOC100909474	protein_coding	protein FAM43A-like	-1.24936	1.09006e-15	5.36263e-14
ENSRNOG00000025384	Slc2a10	protein_coding	solute carrier family 2 member 10	-1.24885	2.35614e-06	2.95657e-05
ENSRNOG00000010947	Mmp14	protein_coding	matrix metallopeptidase 14	-1.24726	5.17513e-16	2.72959e-14
ENSRNOG00000004133	Slc7a3	protein_coding	solute carrier family 7 member 3	-1.24427	5.92566e-08	1.05918e-06
ENSRNOG00000053196	Slc48a1	protein_coding	solute carrier family 48 member 1	-1.24268	8.82662e-12	2.81734e-10
ENSRNOG00000053945	Daam2	protein_coding	dishevelled associated activator of morphogenesis 2	-1.23543	5.72318e-09	1.22269e-07
ENSRNOG00000032669	Serpina1	protein_coding	serpin family A member 1	-1.23448	0.000501677	0.00322948
ENSRNOG00000008554	Slc9a9	protein_coding	solute carrier family 9 member A9	-1.23425	3.88036e-05	0.000354678
ENSRNOG00000005705	Qpct	protein_coding	glutaminyl-peptide cyclotransferase	-1.23417	2.17945e-08	4.19387e-07
ENSRNOG00000009104	AABR07029605.1	protein_coding	folliculin interacting protein 1	-1.22963	1.69285e-06	2.20153e-05
ENSRNOG00000042848	Jam2	protein_coding	junctional adhesion molecule 2	-1.22901	3.67163e-05	0.000337592
ENSRNOG00000058522	Fam214a	protein_coding	family with sequence similarity 214, member A	-1.22753	1.97409e-05	0.000196761
ENSRNOG00000002480	Gpr137b	protein_coding	G protein-coupled receptor 137B	-1.22748	8.37306e-06	9.12584e-05
ENSRNOG00000042137	Tmem173	protein_coding	transmembrane protein 173	-1.22734	0.000615032	0.00382895
ENSRNOG00000020310	Grik5	protein_coding	glutamate ionotropic receptor kainate type subunit 5	-1.22706	9.00158e-10	2.17104e-08
ENSRNOG00000027550	Mzf1	protein_coding	myeloid zinc finger 1	-1.22423	1.41991e-06	1.87384e-05
ENSRNOG00000023473	AABR07026112.1	protein_coding	ring finger protein 122	-1.22347	1.36064e-05	0.000140492
ENSRNOG00000028108	Cytl1	protein_coding	cytokine like 1	-1.22336	0.000107196	0.000863094
ENSRNOG00000043332	Foxd1	protein_coding	forkhead box D1	-1.22245	7.05787e-05	0.000596323
ENSRNOG00000019422	Egr1	protein_coding	early growth response 1	-1.2213	5.13675e-08	9.28482e-07
ENSRNOG00000057826	AABR07040412.1	protein_coding	NA	-1.21893	0.00486682	0.0211773
ENSRNOG00000054560	Sh2d3c	protein_coding	SH2 domain containing 3C	-1.21622	0.00139532	0.00763225
ENSRNOG00000015727	Loxl4	protein_coding	lysyl oxidase-like 4	-1.21616	6.2753e-08	1.11425e-06
ENSRNOG00000008586	Aldh1l2	protein_coding	aldehyde dehydrogenase 1 family, member L2	-1.21585	1.29252e-13	5.14671e-12
ENSRNOG00000009117	Otub2	protein_coding	OTU deubiquitinase, ubiquitin aldehyde binding 2	-1.21564	1.0342e-06	1.40517e-05
ENSRNOG00000012721	Ednra	protein_coding	endothelin receptor type A	-1.2156	7.29708e-05	0.000613313
ENSRNOG00000012770	Spata9	protein_coding	spermatogenesis associated 9	-1.21508	0.000440064	0.00290732
ENSRNOG00000030920	Rtn4r	protein_coding	reticulon 4 receptor	-1.21483	0.00752278	0.0303586
ENSRNOG00000033579	Glt8d2	protein_coding	glycosyltransferase 8 domain containing 2	-1.21456	3.90256e-06	4.58586e-05
ENSRNOG00000012428	Maf	protein_coding	v-maf avian musculoaponeurotic fibrosarcoma oncogene homolog	-1.21418	2.54126e-07	3.99621e-06
ENSRNOG00000013729	RGD1306271	protein_coding	similar to KIAA1549 protein	-1.21013	3.68805e-06	4.36568e-05
ENSRNOG00000016037	Mafb	protein_coding	v-maf avian musculoaponeurotic fibrosarcoma oncogene homolog B	-1.20976	2.41596e-06	3.02456e-05
ENSRNOG00000054508	Foxp2	protein_coding	forkhead box P2	-1.20769	3.02736e-06	3.67002e-05
ENSRNOG00000008620	Smad3	protein_coding	SMAD family member 3	-1.20761	5.1022e-15	2.35184e-13
ENSRNOG00000047578	Ccdc28b	protein_coding	coiled coil domain containing 28B	-1.20699	0.00881974	0.0345047
ENSRNOG00000019383	Tef	protein_coding	TEF, PAR bZIP transcription factor	-1.20681	2.5098e-08	4.77247e-07
ENSRNOG00000007607	Nr4a1	protein_coding	nuclear receptor subfamily 4, group A, member 1	-1.20548	0.000617132	0.00383757
ENSRNOG00000058739	Snn	protein_coding	stannin	-1.20446	2.65311e-17	1.67375e-15
ENSRNOG00000047708	Gstz1	protein_coding	glutathione S-transferase zeta 1	-1.20252	5.43972e-07	7.95534e-06
ENSRNOG00000009471	Epsti1	protein_coding	epithelial stromal interaction 1 (breast)	-1.20246	0.0125638	0.0455518
ENSRNOG00000005711	Ptprd	protein_coding	protein tyrosine phosphatase, receptor type, D	-1.20234	2.06875e-06	2.64337e-05
ENSRNOG00000011931	Smarca2	protein_coding	SWI/SNF related, matrix associated, actin dependent regulator of chromatin, subfamily a, member 2	-1.19924	2.32213e-15	1.10521e-13
ENSRNOG00000020673	Pbxip1	protein_coding	pre-B-cell leukemia homeobox interacting protein 1	-1.19599	7.27643e-17	4.4006e-15
ENSRNOG00000023337	Sema3a	protein_coding	semaphorin 3A	-1.19044	2.76903e-06	3.39523e-05
ENSRNOG00000016818	Fgfr3	protein_coding	fibroblast growth factor receptor 3	-1.18939	3.43637e-14	1.46246e-12
ENSRNOG00000027296	Pcdhga6	protein_coding	protocadherin gamma subfamily A, 6	-1.18879	0.00117462	0.00662091
ENSRNOG00000031540	LOC100362384	protein_coding	ferritin light chain 1-like	-1.18742	0.0117025	0.0430593
ENSRNOG00000011411	Adgrg6	protein_coding	adhesion G protein-coupled receptor G6	-1.18711	7.31097e-18	4.80047e-16
ENSRNOG00000007675	Gpr63	protein_coding	G protein-coupled receptor 63	-1.18635	0.00764047	0.0307281
ENSRNOG00000028149	Kansl1l	protein_coding	KAT8 regulatory NSL complex subunit 1-like	-1.18547	2.12792e-08	4.1144e-07
ENSRNOG00000011419	Aldh6a1	protein_coding	aldehyde dehydrogenase 6 family, member A1	-1.18543	8.58886e-13	3.11894e-11
ENSRNOG00000004699	Fibin	protein_coding	fin bud initiation factor homolog (zebrafish)	-1.18386	7.11991e-12	2.29076e-10
ENSRNOG00000007744	Ehd3	protein_coding	EH-domain containing 3	-1.18331	9.09055e-17	5.41628e-15
ENSRNOG00000042353	Mlkl	protein_coding	mixed lineage kinase domain-like	-1.18276	0.000261183	0.00186326
ENSRNOG00000004200	Sybu	protein_coding	syntabulin	-1.18063	0.000778112	0.00465334
ENSRNOG00000057159	Rsl1	protein_coding	regulator of sex limited protein 1	-1.18007	8.75313e-06	9.48227e-05
ENSRNOG00000006741	Podnl1	protein_coding	podocan-like 1	-1.17901	5.87167e-06	6.68489e-05
ENSRNOG00000011648	Aqp1	protein_coding	aquaporin 1	-1.17607	1.63411e-14	7.12411e-13
ENSRNOG00000027552	Tapbpl	protein_coding	TAP binding protein-like	-1.17513	5.97747e-15	2.71637e-13
ENSRNOG00000016302	Cnnm1	protein_coding	cyclin and CBS domain divalent metal cation transport mediator 1	-1.17488	1.4877e-06	1.95848e-05
ENSRNOG00000010588	Tns2	protein_coding	tensin 2	-1.17488	6.36275e-08	1.12729e-06
ENSRNOG00000042833	AABR07030521.1	protein_coding	NA	-1.17486	0.0109421	0.0408508
ENSRNOG00000018267	B3gnt7	protein_coding	UDP-GlcNAc:betaGal beta-1,3-N-acetylglucosaminyltransferase 7	-1.17417	2.51944e-05	0.000242116
ENSRNOG00000010421	Wdr91	protein_coding	WD repeat domain 91	-1.17388	3.56251e-12	1.18409e-10
ENSRNOG00000023972	Col4a2	protein_coding	collagen, type IV, alpha 2	-1.1715	3.8739e-07	5.82969e-06
ENSRNOG00000020346	Best1	protein_coding	bestrophin 1	-1.17111	1.55731e-15	7.54591e-14
ENSRNOG00000039582	RGD1561161	protein_coding	similar to BC067074 protein	-1.17003	3.35927e-06	4.00301e-05
ENSRNOG00000008190	Pnpla7	protein_coding	patatin-like phospholipase domain containing 7	-1.16899	0.00020707	0.00152106
ENSRNOG00000001499	Mia	protein_coding	melanoma inhibitory activity	-1.16848	7.82494e-06	8.58662e-05
ENSRNOG00000009531	Col9a3	protein_coding	collagen, type IX, alpha 3	-1.1673	4.78921e-09	1.03415e-07
ENSRNOG00000011936	Abhd14a	protein_coding	abhydrolase domain containing 14A	-1.16675	8.7772e-06	9.50194e-05
ENSRNOG00000019022	Fam89a	protein_coding	family with sequence similarity 89, member A	-1.16522	0.00166791	0.00885828
ENSRNOG00000020028	Pcdhb22	protein_coding	protocadherin beta 22	-1.1651	0.000267478	0.00190333
ENSRNOG00000004109	Zfpm2	protein_coding	zinc finger protein, multitype 2	-1.16469	1.48085e-08	2.97038e-07
ENSRNOG00000004603	Srgap1	protein_coding	SLIT-ROBO Rho GTPase activating protein 1	-1.16436	0.00166284	0.00883718
ENSRNOG00000019843	St3gal3	protein_coding	ST3 beta-galactoside alpha-2,3-sialyltransferase 3	-1.16293	4.52969e-08	8.29032e-07
ENSRNOG00000011714	Sat2	protein_coding	spermidine/spermine N1-acetyltransferase family member 2	-1.16147	6.25923e-09	1.3249e-07
ENSRNOG00000032703	Rasgrp3	protein_coding	RAS guanyl releasing protein 3	-1.15884	2.09496e-05	0.000207394
ENSRNOG00000020014	Myh14	protein_coding	myosin, heavy chain 14, non-muscle	-1.15564	1.00331e-07	1.71159e-06
ENSRNOG00000051885	LOC100911991	protein_coding	eukaryotic translation elongation factor 1 alpha 1-like	-1.15507	0.00450349	0.0199047
ENSRNOG00000014863	Reck	protein_coding	reversion-inducing-cysteine-rich protein with kazal motifs	-1.15402	1.61706e-09	3.72155e-08
ENSRNOG00000012879	Fabp3	protein_coding	fatty acid binding protein 3	-1.15317	0.000203224	0.00149502
ENSRNOG00000019708	Ctsf	protein_coding	cathepsin F	-1.15008	1.19336e-16	6.95564e-15
ENSRNOG00000010124	Trim2	protein_coding	tripartite motif-containing 2	-1.14979	3.59449e-08	6.72379e-07
ENSRNOG00000033235	Relb	protein_coding	RELB proto-oncogene, NF-kB subunit	-1.14974	2.90871e-12	9.85103e-11
ENSRNOG00000013922	Dok2	protein_coding	docking protein 2	-1.14938	0.00363279	0.0167356
ENSRNOG00000018859	Pik3ip1	protein_coding	phosphoinositide-3-kinase interacting protein 1	-1.14929	9.55879e-05	0.00078176
ENSRNOG00000046912	Nr1d2	protein_coding	nuclear receptor subfamily 1, group D, member 2	-1.14869	4.88852e-13	1.82403e-11
ENSRNOG00000004417	Fam117a	protein_coding	family with sequence similarity 117, member A	-1.14695	0.00425373	0.0190045
ENSRNOG00000019065	Zfp385b	protein_coding	zinc finger protein 385B	-1.14396	1.10019e-08	2.24319e-07
ENSRNOG00000009037	Sulf1	protein_coding	sulfatase 1	-1.14275	4.92759e-06	5.71523e-05
ENSRNOG00000003897	Col1a1	protein_coding	collagen, type I, alpha 1	-1.14126	5.43476e-25	6.07146e-23
ENSRNOG00000002129	Lrrc8b	protein_coding	leucine rich repeat containing 8 family, member B	-1.14085	3.37958e-06	4.02422e-05
ENSRNOG00000016760	Kctd19	protein_coding	potassium channel tetramerization domain containing 19	-1.14034	0.000283735	0.00200019
ENSRNOG00000037165	Nipal3	protein_coding	NIPA-like domain containing 3	-1.13892	0.0107268	0.0402432
ENSRNOG00000003873	Cpd	protein_coding	carboxypeptidase D	-1.13741	2.79945e-05	0.000266188
ENSRNOG00000051383	Srsf12	protein_coding	serine/arginine-rich splicing factor 12	-1.13625	0.00669277	0.0276068
ENSRNOG00000003302	Flcn	protein_coding	folliculin	-1.13593	2.37656e-08	4.53519e-07
ENSRNOG00000020689	Cpeb3	protein_coding	cytoplasmic polyadenylation element binding protein 3	-1.13444	0.00528907	0.0226531
ENSRNOG00000022777	Six1	protein_coding	SIX homeobox 1	-1.13431	5.60119e-16	2.91606e-14
ENSRNOG00000005135	Bclaf3	protein_coding	similar to chromosome X open reading frame 23	-1.13429	0.00348336	0.0162135
ENSRNOG00000018693	Asgr1	protein_coding	asialoglycoprotein receptor 1	-1.13402	0.00362919	0.0167286
ENSRNOG00000020206	Ctsd	protein_coding	cathepsin D	-1.13362	1.66187e-16	9.41357e-15
ENSRNOG00000017550	Fbln7	protein_coding	fibulin 7	-1.13247	3.23495e-11	9.58391e-10
ENSRNOG00000020698	Rnd2	protein_coding	Rho family GTPase 2	-1.13217	0.00119813	0.00673927
ENSRNOG00000032487	Sts	protein_coding	steroid sulfatase (microsomal), isozyme S	-1.13207	1.67625e-06	2.1817e-05
ENSRNOG00000007370	Rnf144a	protein_coding	ring finger protein 144A	-1.13149	1.23004e-10	3.38251e-09
ENSRNOG00000015505	Mfap5	protein_coding	microfibrillar associated protein 5	-1.12871	0.00130097	0.00721183
ENSRNOG00000010244	Sarm1	protein_coding	sterile alpha and TIR motif containing 1	-1.12848	0.00766098	0.0307951
ENSRNOG00000037795	Ldlrad1	protein_coding	low density lipoprotein receptor class A domain containing 1	-1.12722	0.00645351	0.0267709
ENSRNOG00000013794	Rbp1	protein_coding	retinol binding protein 1	-1.12694	0.00429214	0.019148
ENSRNOG00000013954	Alpl	protein_coding	alkaline phosphatase, liver/bone/kidney	-1.1249	0.00150756	0.00814921
ENSRNOG00000006814	Klrg2	protein_coding	killer cell lectin like receptor G2	-1.1241	1.76487e-05	0.000177336
ENSRNOG00000004281	Cobl	protein_coding	cordon-bleu WH2 repeat protein	-1.1236	0.000126009	0.00099125
ENSRNOG00000010165	Tnfaip2	protein_coding	TNF alpha induced protein 2	-1.1221	2.07527e-11	6.34692e-10
ENSRNOG00000023411	Vsig10l	protein_coding	V-set and immunoglobulin domain containing 10 like	-1.12161	0.000111038	0.000889134
ENSRNOG00000008224	Jdp2	protein_coding	Jun dimerization protein 2	-1.12151	5.2784e-10	1.31649e-08
ENSRNOG00000005931	Cpq	protein_coding	carboxypeptidase Q	-1.1213	8.62911e-11	2.40583e-09
ENSRNOG00000004094	Ptger1	protein_coding	prostaglandin E receptor 1	-1.11873	2.58002e-09	5.78062e-08
ENSRNOG00000011076	Ank2	protein_coding	ankyrin 2, neuronal	-1.11601	2.70789e-05	0.000258541
ENSRNOG00000030715	Cfh	protein_coding	complement factor H	-1.11553	3.70806e-07	5.6222e-06
ENSRNOG00000007707	Zfp467	protein_coding	zinc finger protein 467	-1.11531	4.23271e-06	4.94852e-05
ENSRNOG00000025274	Hexb	protein_coding	hexosaminidase subunit beta	-1.11516	9.87868e-16	4.90489e-14
ENSRNOG00000018603	Carns1	protein_coding	carnosine synthase 1	-1.11465	4.08104e-05	0.000370077
ENSRNOG00000051470	Card9	protein_coding	caspase recruitment domain family, member 9	-1.11331	0.000291851	0.00204933
ENSRNOG00000004362	Rps6ka5	protein_coding	ribosomal protein S6 kinase A5	-1.11172	5.15304e-07	7.57742e-06
ENSRNOG00000002026	Dnajc28	protein_coding	DnaJ heat shock protein family (Hsp40) member C28	-1.11031	0.00898744	0.0350245
ENSRNOG00000000809	Atat1	protein_coding	alpha tubulin acetyltransferase 1	-1.10975	9.25081e-06	9.93443e-05
ENSRNOG00000025100	Ikbke	protein_coding	inhibitor of kappa light polypeptide gene enhancer in B-cells, kinase epsilon	-1.10672	0.000133754	0.00104706
ENSRNOG00000008234	Lrrc61	protein_coding	leucine rich repeat containing 61	-1.10519	0.000218214	0.00159492
ENSRNOG00000027630	Casc1	protein_coding	cancer susceptibility candidate 1	-1.1049	8.15704e-05	0.000679563
ENSRNOG00000053811	Arg2	protein_coding	arginase 2	-1.1029	0.00178636	0.0094035
ENSRNOG00000003479	Rnf150	protein_coding	ring finger protein 150	-1.1017	1.11028e-06	1.49715e-05
ENSRNOG00000017087	Man1c1	protein_coding	mannosidase, alpha, class 1C, member 1	-1.10169	2.65494e-08	5.02472e-07
ENSRNOG00000009694	Bmp4	protein_coding	bone morphogenetic protein 4	-1.10147	3.74061e-05	0.000343074
ENSRNOG00000020369	Igf2	protein_coding	insulin-like growth factor 2	-1.10111	5.62594e-15	2.57115e-13
ENSRNOG00000010479	Mycbp2	protein_coding	MYC binding protein 2, E3 ubiquitin protein ligase	-1.10088	1.10479e-07	1.86492e-06
ENSRNOG00000047213	Gnpda1	protein_coding	glucosamine-6-phosphate deaminase 1	-1.10076	3.63151e-09	7.96999e-08
ENSRNOG00000003148	Timp2	protein_coding	TIMP metallopeptidase inhibitor 2	-1.1002	2.13784e-22	2.01119e-20
ENSRNOG00000008323	Pitpnm3	protein_coding	PITPNM family member 3	-1.09954	0.000199628	0.00147448
ENSRNOG00000040287	Cyp1b1	protein_coding	cytochrome P450, family 1, subfamily b, polypeptide 1	-1.0964	2.75766e-15	1.30863e-13
ENSRNOG00000019387	Ifi30	protein_coding	IFI30, lysosomal thiol reductase	-1.09538	2.46611e-06	3.07061e-05
ENSRNOG00000059875	Zfyve26	protein_coding	zinc finger FYVE-type containing 26	-1.09507	1.83274e-09	4.20588e-08
ENSRNOG00000003870	C1qtnf2	protein_coding	C1q and tumor necrosis factor related protein 2	-1.0945	1.15993e-08	2.35307e-07
ENSRNOG00000019080	Hsd3b7	protein_coding	hydroxy-delta-5-steroid dehydrogenase, 3 beta- and steroid delta-isomerase 7	-1.09319	7.1208e-09	1.48769e-07
ENSRNOG00000004821	Sntb1	protein_coding	syntrophin, beta 1	-1.09275	0.00206921	0.0106383
ENSRNOG00000021478	Tpd52l1	protein_coding	tumor protein D52-like 1	-1.09272	6.82816e-05	0.000579655
ENSRNOG00000019322	Notch1	protein_coding	notch 1	-1.09239	1.73851e-05	0.000174796
ENSRNOG00000015654	Ghr	protein_coding	growth hormone receptor	-1.09099	7.47002e-08	1.30478e-06
ENSRNOG00000000043	Idua	protein_coding	iduronidase, alpha-L-	-1.08661	6.43682e-07	9.24545e-06
ENSRNOG00000049052	Sgk3	protein_coding	serum/glucocorticoid regulated kinase family, member 3	-1.08618	3.65625e-09	8.01336e-08
ENSRNOG00000010744	Nrp1	protein_coding	neuropilin 1	-1.08604	4.22168e-11	1.23033e-09
ENSRNOG00000011784	Mocs1	protein_coding	molybdenum cofactor synthesis 1	-1.08559	2.53605e-11	7.6687e-10
ENSRNOG00000010725	Cpa1	protein_coding	carboxypeptidase A1	-1.08472	0.000186155	0.00138835
ENSRNOG00000049517	Tnfaip3	protein_coding	TNF alpha induced protein 3	-1.08363	1.04851e-06	1.42282e-05
ENSRNOG00000021156	Vegfb	protein_coding	vascular endothelial growth factor B	-1.08155	2.51901e-10	6.62145e-09
ENSRNOG00000014035	Arhgef4	protein_coding	Rho guanine nucleotide exchange factor 4	-1.08141	0.00448943	0.0198574
ENSRNOG00000013481	Cdh11	protein_coding	cadherin 11	-1.08059	8.43045e-09	1.74544e-07
ENSRNOG00000016093	Hyal3	protein_coding	hyaluronoglucosaminidase 3	-1.08029	2.6327e-05	0.000252146
ENSRNOG00000023334	Parp14	protein_coding	poly (ADP-ribose) polymerase family, member 14	-1.07913	0.000547705	0.00346205
ENSRNOG00000011739	Dennd4a	protein_coding	DENN domain containing 4A	-1.07781	8.53778e-06	9.26769e-05
ENSRNOG00000039924	Triqk	protein_coding	triple QxxK/R motif containing	-1.07751	0.000163262	0.00124356
ENSRNOG00000038909	Pou3f3	protein_coding	POU class 3 homeobox 3	-1.07694	2.2449e-07	3.58627e-06
ENSRNOG00000010932	Matn1	protein_coding	matrilin 1, cartilage matrix protein	-1.07686	3.4516e-08	6.47156e-07
ENSRNOG00000004442	Dglucy	protein_coding	similar to hypothetical protein FLJ20950	-1.07673	4.17742e-09	9.06912e-08
ENSRNOG00000014508	Mgll	protein_coding	monoglyceride lipase	-1.07651	2.9442e-05	0.000278772
ENSRNOG00000029571	Coq10a	protein_coding	coenzyme Q10A	-1.07645	6.1568e-09	1.30666e-07
ENSRNOG00000030355	Mroh1	protein_coding	maestro heat-like repeat family member 1	-1.07517	3.40392e-09	7.51151e-08
ENSRNOG00000036598	Tbc1d12	protein_coding	TBC1 domain family, member 12	-1.07237	0.00119542	0.00672872
ENSRNOG00000000563	Adamts14	protein_coding	ADAM metallopeptidase with thrombospondin type 1 motif, 14	-1.07223	0.000842632	0.00497719
ENSRNOG00000039890	Abcg3l3	protein_coding	ATP-binding cassette, subfamily G (WHITE), member 3-like 3	-1.07164	0.000413577	0.00276067
ENSRNOG00000002881	Ddr2	protein_coding	discoidin domain receptor tyrosine kinase 2	-1.0714	0.000270142	0.00191697
ENSRNOG00000048256	Fam160a1	protein_coding	family with sequence similarity 160, member A1	-1.07123	0.000640977	0.00395831
ENSRNOG00000005861	Hsd11b1	protein_coding	hydroxysteroid 11-beta dehydrogenase 1	-1.07115	8.28054e-08	1.4339e-06
ENSRNOG00000007046	Cfap70	protein_coding	cilia and flagella associated protein 70	-1.06963	0.00374208	0.0171409
ENSRNOG00000008151	Plscr4	protein_coding	phospholipid scramblase 4	-1.06849	1.75436e-11	5.40658e-10
ENSRNOG00000012438	Larp6	protein_coding	La ribonucleoprotein domain family, member 6	-1.06732	6.66866e-06	7.48109e-05
ENSRNOG00000018740	Ugt1a9	protein_coding	UDP glucuronosyltransferase 1 family, polypeptide A2	-1.06721	6.29015e-08	1.11565e-06
ENSRNOG00000015020	Idh1	protein_coding	isocitrate dehydrogenase (NADP(+)) 1, cytosolic	-1.06537	7.62379e-16	3.83262e-14
ENSRNOG00000010047	Ddit4l	protein_coding	DNA-damage-inducible transcript 4-like	-1.06218	3.98341e-05	0.000362449
ENSRNOG00000013240	Ptger4	protein_coding	prostaglandin E receptor 4	-1.06046	0.00263578	0.0130347
ENSRNOG00000001302	Adora2a	protein_coding	adenosine A2a receptor	-1.06023	0.00248395	0.0123905
ENSRNOG00000014199	Zfp703	protein_coding	zinc finger protein 703	-1.06019	3.37571e-13	1.28685e-11
ENSRNOG00000025371	Spry1	protein_coding	sprouty RTK signaling antagonist 1	-1.05871	0.000140639	0.00109403
ENSRNOG00000006956	AABR07049085.1	protein_coding	ADAMTS-like 1	-1.0587	4.17499e-05	0.00037732
ENSRNOG00000019956	Kdm4a	protein_coding	lysine demethylase 4A	-1.05784	1.71755e-07	2.80795e-06
ENSRNOG00000051854	Enpep	protein_coding	glutamyl aminopeptidase	-1.05726	1.85731e-12	6.48123e-11
ENSRNOG00000025278	Scai	protein_coding	suppressor of cancer cell invasion	-1.05618	0.00151095	0.00815927
ENSRNOG00000008680	Loxl1	protein_coding	lysyl oxidase-like 1	-1.05425	6.06342e-11	1.72947e-09
ENSRNOG00000020729	Stc2	protein_coding	stanniocalcin 2	-1.05334	4.7175e-08	8.57519e-07
ENSRNOG00000001288	Gpr146	protein_coding	G protein-coupled receptor 146	-1.0533	0.000829958	0.00491769
ENSRNOG00000007613	C1qtnf5	protein_coding	C1q and tumor necrosis factor related protein 5	-1.05191	1.29334e-16	7.43071e-15
ENSRNOG00000052486	Kcna6	protein_coding	potassium voltage-gated channel subfamily A member 6	-1.05186	4.75264e-07	7.03365e-06
ENSRNOG00000028344	Mmp11	protein_coding	matrix metallopeptidase 11	-1.05184	5.59685e-05	0.000488533
ENSRNOG00000011413	Scp2	protein_coding	sterol carrier protein 2	-1.0513	2.68718e-10	7.02904e-09
ENSRNOG00000052134	Pigy	protein_coding	phosphatidylinositol glycan anchor biosynthesis, class Y	-1.04975	0.00050826	0.00325882
ENSRNOG00000003384	Hs3st3b1	protein_coding	heparan sulfate-glucosamine 3-sulfotransferase 3B1	-1.04927	0.00581125	0.0245562
ENSRNOG00000018627	Plekhb1	protein_coding	pleckstrin homology domain containing B1	-1.04923	9.49655e-06	0.00010178
ENSRNOG00000003183	Fmod	protein_coding	fibromodulin	-1.04808	2.0931e-13	8.15296e-12
ENSRNOG00000016204	Lrrc24	protein_coding	leucine rich repeat containing 24	-1.04784	0.00794505	0.0317309
ENSRNOG00000000512	Slc26a8	protein_coding	solute carrier family 26 member 8	-1.04625	0.00360968	0.0166635
ENSRNOG00000046848	PCOLCE2	protein_coding	procollagen C-endopeptidase enhancer 2	-1.04585	4.14098e-06	4.84833e-05
ENSRNOG00000001700	Whrn	protein_coding	deafness, autosomal recessive 31	-1.0458	0.00100148	0.00578068
ENSRNOG00000015781	Ndst3	protein_coding	N-deacetylase/N-sulfotransferase 3	-1.04558	0.0123046	0.0447434
ENSRNOG00000061582	Scamp1	protein_coding	secretory carrier membrane protein 1	-1.04403	8.89221e-16	4.42876e-14
ENSRNOG00000054549	Lss	protein_coding	lanosterol synthase (2,3-oxidosqualene-lanosterol cyclase)	-1.04361	0.000153726	0.00117986
ENSRNOG00000022845	Cep70	protein_coding	centrosomal protein 70	-1.04206	0.00314845	0.0149805
ENSRNOG00000027290	AABR07031734.5	protein_coding	protocadherin gamma subfamily A, 7	-1.04079	0.000725494	0.00439028
ENSRNOG00000016252	Mblac2	protein_coding	metallo-beta-lactamase domain containing 2	-1.03953	4.67553e-07	6.93228e-06
ENSRNOG00000031232	Nrp2	protein_coding	neuropilin 2	-1.03862	3.95316e-13	1.49634e-11
ENSRNOG00000047453	Casd1	protein_coding	CAS1 domain containing 1	-1.0385	0.000275159	0.00194742
ENSRNOG00000010381	Mknk1	protein_coding	MAP kinase-interacting serine/threonine kinase 1	-1.0375	5.44214e-12	1.77942e-10
ENSRNOG00000023851	Igsf3	protein_coding	immunoglobulin superfamily, member 3	-1.03734	1.91166e-12	6.62777e-11
ENSRNOG00000012196	Asah2	protein_coding	N-acylsphingosine amidohydrolase (non-lysosomal ceramidase) 2	-1.03725	2.05955e-05	0.000204392
ENSRNOG00000002568	Socs1	protein_coding	suppressor of cytokine signaling 1	-1.03656	0.00413783	0.0185574
ENSRNOG00000011427	Hr	protein_coding	hair growth associated	-1.03632	6.73311e-08	1.18637e-06
ENSRNOG00000008471	Kif21b	protein_coding	kinesin family member 21B	-1.0357	0.000309029	0.00215303
ENSRNOG00000048699	Vps37d	protein_coding	VPS37D, ESCRT-I subunit	-1.03536	0.00905954	0.0352372
ENSRNOG00000060464	Plxna3	protein_coding	plexin A3	-1.03374	7.67336e-05	0.000643259
ENSRNOG00000021242	Adam33	protein_coding	ADAM metallopeptidase domain 33	-1.03342	0.00499028	0.0216093
ENSRNOG00000010519	Cyp39a1	protein_coding	cytochrome P450, family 39, subfamily a, polypeptide 1	-1.03174	0.010663	0.0400412
ENSRNOG00000034246	Rps27a	protein_coding	ribosomal protein S27a, pseudogene 1	-1.03017	0.00125827	0.00701863
ENSRNOG00000019212	Tpp1	protein_coding	tripeptidyl peptidase 1	-1.0295	1.24776e-09	2.95621e-08
ENSRNOG00000017945	Serf1	protein_coding	small EDRK-rich factor 1	-1.02943	0.000331565	0.00228236
ENSRNOG00000027229	Slc35d2	protein_coding	solute carrier family 35 member D2	-1.02917	2.10619e-05	0.000208379
ENSRNOG00000002387	Tceal1	protein_coding	transcription elongation factor A like 1	-1.02901	0.000860014	0.00506407
ENSRNOG00000017941	Optn	protein_coding	optineurin	-1.02854	3.29446e-11	9.74227e-10
ENSRNOG00000043426	Kyat3	protein_coding	kynurenine aminotransferase 3	-1.0282	0.00720595	0.0293287
ENSRNOG00000002163	Klf3	protein_coding	Kruppel-like factor 3 (basic)	-1.02761	3.96869e-09	8.6745e-08
ENSRNOG00000028247	Ankrd13d	protein_coding	ankyrin repeat domain 13 family, member D	-1.0275	0.0054973	0.0234079
ENSRNOG00000009949	Pcdh18	protein_coding	protocadherin 18	-1.02673	0.00273253	0.0133826
ENSRNOG00000000800	Man1a1	protein_coding	mannosidase, alpha, class 1A, member 1	-1.02594	4.06728e-11	1.18964e-09
ENSRNOG00000018126	Abca1	protein_coding	ATP binding cassette subfamily A member 1	-1.02369	1.09048e-05	0.000115108
ENSRNOG00000001389	Irs3	protein_coding	insulin receptor substrate 3	-1.02324	0.00946649	0.0365373
ENSRNOG00000016608	Zfp579	protein_coding	zinc finger protein 579	-1.02317	2.10938e-05	0.000208566
ENSRNOG00000046202	Metrnl	protein_coding	meteorin, glial cell differentiation regulator-like	-1.02274	5.11255e-05	0.000450661
ENSRNOG00000031233	Mapk12	protein_coding	mitogen-activated protein kinase 12	-1.02239	0.00430515	0.0191848
ENSRNOG00000004951	Kif16b	protein_coding	kinesin family member 16B	-1.02161	3.52664e-08	6.60455e-07
ENSRNOG00000049641	Rab29	protein_coding	RAB29, member RAS oncogene family	-1.02041	1.46195e-05	0.000149703
ENSRNOG00000008602	Steap4	protein_coding	STEAP4 metalloreductase	-1.01909	2.11166e-10	5.61491e-09
ENSRNOG00000008144	Irf1	protein_coding	interferon regulatory factor 1	-1.01904	1.93751e-06	2.48784e-05
ENSRNOG00000018962	Ctf1	protein_coding	cardiotrophin 1	-1.01768	0.000649676	0.00400588
ENSRNOG00000006227	Ifih1	protein_coding	interferon induced with helicase C domain 1	-1.01733	0.00395271	0.0178817
ENSRNOG00000000457	Tap1	protein_coding	transporter 1, ATP-binding cassette, sub-family B (MDR/TAP)	-1.01639	6.03891e-07	8.75996e-06
ENSRNOG00000018131	Slc16a4	protein_coding	solute carrier family 16, member 4	-1.0154	3.21839e-05	0.00030189
ENSRNOG00000012821	Cnmd	protein_coding	leukocyte cell derived chemotaxin 1	-1.01363	0.000309664	0.00215559
ENSRNOG00000062231	AABR07037451.2	protein_coding	NA	-1.01314	0.000324454	0.00223849
ENSRNOG00000028404	Ppp1r1b	protein_coding	protein phosphatase 1, regulatory (inhibitor) subunit 1B	-1.01263	1.54308e-06	2.02475e-05
ENSRNOG00000009912	Fgr	protein_coding	FGR proto-oncogene, Src family tyrosine kinase	-1.01235	2.56776e-06	3.17751e-05
ENSRNOG00000029394	Dusp8	protein_coding	dual specificity phosphatase 8	-1.01136	0.00216506	0.0110254
ENSRNOG00000019018	Plat	protein_coding	plasminogen activator, tissue type	-1.01051	9.95057e-08	1.70429e-06
ENSRNOG00000022838	Cnksr1	protein_coding	connector enhancer of kinase suppressor of Ras 1	-1.00972	0.00360345	0.0166481
ENSRNOG00000021053	Lsr	protein_coding	lipolysis stimulated lipoprotein receptor	-1.00702	0.00827671	0.0328222
ENSRNOG00000039463	Pcdhga1	protein_coding	protocadherin gamma subfamily A, 1	-1.00653	0.00231703	0.0116956
ENSRNOG00000005730	Pcmtd1	protein_coding	protein-L-isoaspartate (D-aspartate) O-methyltransferase domain containing 1	-1.00518	6.56504e-12	2.12072e-10
ENSRNOG00000015421	Slc27a3	protein_coding	solute carrier family 27 member 3	-1.00278	1.08644e-11	3.42696e-10
ENSRNOG00000007879	Stk26	protein_coding	serine/threonine protein kinase 26	-1.00037	2.17788e-09	4.92765e-08
ENSRNOG00000024420	Eme1	protein_coding	essential meiotic structure-specific endonuclease 1	1.00164	3.10124e-05	0.000292436
ENSRNOG00000000923	Cct6a	protein_coding	chaperonin containing TCP1 subunit 6A	1.00193	1.09567e-07	1.85397e-06
ENSRNOG00000025126	Palb2	protein_coding	partner and localizer of BRCA2	1.00529	0.00028055	0.00198035
ENSRNOG00000011068	Papss2	protein_coding	3'-phosphoadenosine 5'-phosphosulfate synthase 2	1.00532	4.47277e-15	2.08853e-13
ENSRNOG00000059947	Sdc1	protein_coding	syndecan 1	1.00686	3.31367e-09	7.34257e-08
ENSRNOG00000010540	Mrpl45	protein_coding	mitochondrial ribosomal protein L45	1.00721	2.6928e-06	3.30933e-05
ENSRNOG00000021151	Ppp1r14b	protein_coding	protein phosphatase 1, regulatory (inhibitor) subunit 14B	1.00913	5.70663e-06	6.5062e-05
ENSRNOG00000003721	Paqr4	protein_coding	progestin and adipoQ receptor family member 4	1.00941	1.65358e-05	0.000166883
ENSRNOG00000031431	Cdca8	protein_coding	cell division cycle associated 8	1.01008	3.34592e-07	5.12627e-06
ENSRNOG00000008911	Draxin	protein_coding	dorsal inhibitory axon guidance protein	1.0105	0.00496757	0.0215341
ENSRNOG00000004814	Elob	protein_coding	transcription elongation factor B subunit 2	1.01145	7.66493e-06	8.44559e-05
ENSRNOG00000055795	AABR07035832.1	protein_coding	NA	1.01156	0.00105631	0.0060667
ENSRNOG00000043068	Tipin	protein_coding	timeless interacting protein	1.01207	0.00145682	0.0079122
ENSRNOG00000012815	Chst10	protein_coding	carbohydrate sulfotransferase 10	1.01466	0.00308156	0.0147407
ENSRNOG00000011631	Fst	protein_coding	follistatin	1.0162	2.1493e-10	5.70556e-09
ENSRNOG00000006094	Cd44	protein_coding	CD44 molecule (Indian blood group)	1.01671	8.15694e-09	1.69099e-07
ENSRNOG00000029813	AABR07035218.1	protein_coding	high mobility group box 1	1.01694	6.98908e-05	0.000591443
ENSRNOG00000000938	Ran	protein_coding	RAN, member RAS oncogene family	1.01921	4.37415e-08	8.06036e-07
ENSRNOG00000011214	Polr2f	protein_coding	polymerase (RNA) II subunit F	1.0197	2.46744e-05	0.000237545
ENSRNOG00000004488	Bdkrb1	protein_coding	bradykinin receptor B1	1.02179	0.00645022	0.0267642
ENSRNOG00000020006	Wdr90	protein_coding	WD repeat domain 90	1.02345	5.59518e-05	0.000488533
ENSRNOG00000001861	Ydjc	protein_coding	YdjC homolog (bacterial)	1.02363	0.000423914	0.00282148
ENSRNOG00000014762	Ppie	protein_coding	peptidylprolyl isomerase E	1.02609	2.40821e-06	3.01721e-05
ENSRNOG00000020321	Nop9	protein_coding	NOP9 nucleolar protein	1.02651	1.02108e-07	1.73821e-06
ENSRNOG00000002012	Donson	protein_coding	downstream neighbor of SON	1.02666	4.87532e-08	8.84208e-07
ENSRNOG00000059445	Aifm2	protein_coding	apoptosis inducing factor, mitochondria associated 2	1.02688	2.46604e-12	8.44067e-11
ENSRNOG00000000818	Nrm	protein_coding	nurim (nuclear envelope membrane protein)	1.02741	5.35505e-07	7.85293e-06
ENSRNOG00000019936	Anapc15	protein_coding	anaphase promoting complex subunit 15	1.02814	4.3597e-05	0.000392251
ENSRNOG00000003346	Fancb	protein_coding	Fanconi anemia, complementation group B	1.02897	3.0784e-06	3.72068e-05
ENSRNOG00000042286	Nsl1	protein_coding	NSL1, MIS12 kinetochore complex component	1.03073	5.0809e-05	0.000448363
ENSRNOG00000002105	Cdc7	protein_coding	cell division cycle 7	1.03094	0.000893618	0.00523543
ENSRNOG00000004059	Ptrhd1	protein_coding	peptidyl-tRNA hydrolase domain containing 1	1.03112	0.00158602	0.00850477
ENSRNOG00000001781	Lmln	protein_coding	leishmanolysin like peptidase	1.03179	0.00281401	0.0137054
ENSRNOG00000020792	Etv4	protein_coding	ets variant 4	1.03182	0.00279753	0.0136417
ENSRNOG00000013774	Lmnb1	protein_coding	lamin B1	1.03229	1.27811e-10	3.50273e-09
ENSRNOG00000042740	Mrpl42	protein_coding	mitochondrial ribosomal protein L42	1.03327	0.000231011	0.00167626
ENSRNOG00000046242	Klf7	protein_coding	Kruppel-like factor 7 (ubiquitous)	1.03349	1.79009e-06	2.32048e-05
ENSRNOG00000003802	Pttg1	protein_coding	pituitary tumor-transforming 1	1.03377	5.98064e-05	0.000518097
ENSRNOG00000021521	Chst5	protein_coding	carbohydrate (N-acetylglucosamine 6-O) sulfotransferase 5	1.03461	0.0020419	0.010508
ENSRNOG00000020716	Axl	protein_coding	Axl receptor tyrosine kinase	1.03506	1.02522e-15	5.07466e-14
ENSRNOG00000012046	Prmt5	protein_coding	protein arginine methyltransferase 5	1.03841	2.17472e-07	3.48107e-06
ENSRNOG00000015063	Dhodh	protein_coding	dihydroorotate dehydrogenase (quinone)	1.03873	2.94872e-12	9.94465e-11
ENSRNOG00000016150	Ifrd2	protein_coding	interferon-related developmental regulator 2	1.04006	2.18825e-10	5.78035e-09
ENSRNOG00000015455	Spr	protein_coding	sepiapterin reductase (7,8-dihydrobiopterin:NADP+ oxidoreductase)	1.04046	5.19066e-05	0.000456047
ENSRNOG00000008492	Cfap45	protein_coding	cilia and flagella associated protein 45	1.04071	8.97953e-07	1.23536e-05
ENSRNOG00000049505	Nup43	protein_coding	nucleoporin 43	1.04137	6.19702e-06	7.00557e-05
ENSRNOG00000015844	Snrpd2	protein_coding	small nuclear ribonucleoprotein D2 polypeptide	1.0416	5.59586e-06	6.4026e-05
ENSRNOG00000055648	Haus7	protein_coding	HAUS augmin-like complex, subunit 7	1.04362	2.73488e-06	3.35591e-05
ENSRNOG00000012989	Serinc2	protein_coding	serine incorporator 2	1.04399	3.52888e-09	7.75533e-08
ENSRNOG00000003229	Tspan7	protein_coding	tetraspanin 7	1.04618	0.000970828	0.00562598
ENSRNOG00000000250	Jmjd6	protein_coding	jumonji domain containing 6	1.04643	6.31006e-12	2.04882e-10
ENSRNOG00000054286	Rrm2	protein_coding	ribonucleotide reductase regulatory subunit M2	1.04778	1.69772e-16	9.54935e-15
ENSRNOG00000017354	Zyx	protein_coding	zyxin	1.04931	1.51201e-10	4.10873e-09
ENSRNOG00000036701	LOC100361457	protein_coding	actin, gamma 1	1.05007	2.32419e-06	2.92104e-05
ENSRNOG00000055068	Ppial4d	protein_coding	peptidylprolyl isomerase A (cyclophilin A)-like 4D	1.05026	0.00779173	0.0312271
ENSRNOG00000001134	Rfc5	protein_coding	replication factor C subunit 5	1.05181	1.33432e-08	2.68652e-07
ENSRNOG00000002196	Ociad2	protein_coding	OCIA domain containing 2	1.05291	0.00534855	0.0228592
ENSRNOG00000019760	Oxnad1	protein_coding	oxidoreductase NAD-binding domain containing 1	1.05319	2.8663e-06	3.50648e-05
ENSRNOG00000042903	Cox7a2l2	protein_coding	cytochrome c oxidase subunit VIIa polypeptide 2-like 2	1.05338	2.22472e-08	4.27587e-07
ENSRNOG00000011732	Psmb7	protein_coding	proteasome subunit beta 7	1.05338	1.11182e-05	0.000117131
ENSRNOG00000021840	Cped1	protein_coding	cadherin-like and PC-esterase domain containing 1	1.05424	0.000163554	0.00124444
ENSRNOG00000056756	Actn1	protein_coding	actinin, alpha 1	1.05461	2.6787e-23	2.71021e-21
ENSRNOG00000029682	Clic1	protein_coding	chloride intracellular channel 1	1.06028	3.15984e-13	1.21318e-11
ENSRNOG00000007128	Nop56	protein_coding	NOP56 ribonucleoprotein	1.06038	3.06452e-06	3.70669e-05
ENSRNOG00000004276	Itga3	protein_coding	integrin subunit alpha 3	1.06241	9.32032e-11	2.58957e-09
ENSRNOG00000005826	RGD1562420	protein_coding	NA	1.06394	5.20393e-05	0.000456963
ENSRNOG00000038610	AABR07034445.1	protein_coding	NA	1.06422	0.000842266	0.00497719
ENSRNOG00000030118	Msn	protein_coding	moesin	1.06431	9.64255e-20	7.53008e-18
ENSRNOG00000020533	Htra1	protein_coding	HtrA serine peptidase 1	1.06498	3.25335e-09	7.21885e-08
ENSRNOG00000053468	Tuba1b	protein_coding	tubulin, alpha 1B	1.06589	5.2336e-10	1.30734e-08
ENSRNOG00000019892	Lrrfip1	protein_coding	leucine rich repeat (in FLII) interacting protein 1	1.06664	1.17744e-18	8.27139e-17
ENSRNOG00000018500	AABR07028615.1	protein_coding	FERM domain containing 4A	1.06747	0.000370752	0.00250509
ENSRNOG00000000122	Ak2	protein_coding	adenylate kinase 2	1.06771	3.66094e-15	1.71701e-13
ENSRNOG00000005433	Shq1	protein_coding	SHQ1, H/ACA ribonucleoprotein assembly factor	1.06843	0.00263116	0.0130198
ENSRNOG00000000587	Rpf2	protein_coding	ribosome production factor 2 homolog	1.06872	9.68844e-06	0.000103767
ENSRNOG00000020608	Ppan	protein_coding	peter pan homolog (Drosophila)	1.06926	4.41137e-08	8.11037e-07
ENSRNOG00000003597	Tuba4a	protein_coding	tubulin, alpha 4A	1.07036	1.40014e-07	2.32206e-06
ENSRNOG00000016706	Fanca	protein_coding	Fanconi anemia, complementation group A	1.07083	2.10369e-06	2.6795e-05
ENSRNOG00000038951	Cox17	protein_coding	COX17 cytochrome c oxidase copper chaperone	1.07175	1.95864e-05	0.000195342
ENSRNOG00000027006	LOC100911361	protein_coding	heterogeneous nuclear ribonucleoprotein A3	1.07566	2.79409e-05	0.000265968
ENSRNOG00000021903	Atad5	protein_coding	ATPase family, AAA domain containing 5	1.0766	1.02556e-06	1.39461e-05
ENSRNOG00000060530	Cdc34	protein_coding	cell division cycle 34	1.07868	1.96057e-08	3.81836e-07
ENSRNOG00000039576	Suv39h1l1	protein_coding	suppressor of variegation 3-9 homolog 1 (Drosophila)-like 1	1.07928	4.67178e-10	1.17064e-08
ENSRNOG00000030101	Traip	protein_coding	TRAF-interacting protein	1.07928	1.51607e-07	2.504e-06
ENSRNOG00000021902	Rmi2	protein_coding	RecQ mediated genome instability 2	1.08213	0.000905186	0.00529392
ENSRNOG00000015585	Suv39h2	protein_coding	suppressor of variegation 3-9 homolog 2	1.08397	1.51762e-05	0.000154519
ENSRNOG00000015211	Sass6	protein_coding	SAS-6 centriolar assembly protein	1.08544	0.00128039	0.00712229
ENSRNOG00000022466	LOC100361898	protein_coding	coiled-coil-helix-coiled-coil-helix domain containing 4	1.08635	0.000726694	0.00439486
ENSRNOG00000003208	Ercc6l	protein_coding	excision repair cross-complementation group 6-like	1.08694	0.00018245	0.00136388
ENSRNOG00000007240	Rrs1	protein_coding	ribosome biogenesis regulator homolog	1.08698	2.63078e-07	4.11286e-06
ENSRNOG00000002693	Nme1	protein_coding	NME/NM23 nucleoside diphosphate kinase 1	1.08718	7.53494e-06	8.32518e-05
ENSRNOG00000029061	Hirip3	protein_coding	HIRA interacting protein 3	1.09155	6.33142e-07	9.12667e-06
ENSRNOG00000010265	Ada	protein_coding	adenosine deaminase	1.09307	2.19143e-05	0.000215715
ENSRNOG00000047276	AABR07044711.1	protein_coding	M2 pyruvate kinase-like	1.09546	0.00302031	0.0144995
ENSRNOG00000002097	Rasl11b	protein_coding	RAS-like family 11 member B	1.09568	5.29084e-16	2.78149e-14
ENSRNOG00000021555	Mis18a	protein_coding	MIS18 kinetochore protein A	1.09707	0.000100862	0.000818239
ENSRNOG00000046191	Cgas	protein_coding	Mab-21 domain containing 1	1.09781	0.00208503	0.010706
ENSRNOG00000028640	Siva1	protein_coding	SIVA1, apoptosis-inducing factor	1.09806	7.34344e-06	8.14155e-05
ENSRNOG00000004972	Upp1	protein_coding	uridine phosphorylase 1	1.09845	1.55951e-09	3.59426e-08
ENSRNOG00000010513	Tfpi2	protein_coding	tissue factor pathway inhibitor 2	1.09858	2.78082e-06	3.40709e-05
ENSRNOG00000048660	Haspin	protein_coding	germ cell associated 2 (haspin)	1.10147	9.69447e-11	2.68425e-09
ENSRNOG00000005569	Phospho1	protein_coding	phosphoethanolamine/phosphocholine phosphatase 1	1.10171	8.61136e-07	1.18911e-05
ENSRNOG00000005930	Nnmt	protein_coding	nicotinamide N-methyltransferase	1.10179	0.00014948	0.00115447
ENSRNOG00000004481	Adss	protein_coding	adenylosuccinate synthase	1.10215	1.95947e-08	3.81836e-07
ENSRNOG00000013653	Pdlim7	protein_coding	PDZ and LIM domain 7	1.10266	8.90225e-09	1.83134e-07
ENSRNOG00000048870	St6galnac4	protein_coding	ST6 N-acetylgalactosaminide alpha-2,6-sialyltransferase 4	1.10659	1.23312e-14	5.43487e-13
ENSRNOG00000039859	Dnmt1	protein_coding	DNA (cytosine-5-)-methyltransferase 1	1.10675	1.41599e-19	1.08991e-17
ENSRNOG00000001557	Cxadr	protein_coding	coxsackie virus and adenovirus receptor	1.1098	0.000477616	0.00310652
ENSRNOG00000020213	Tubg1	protein_coding	tubulin, gamma 1	1.10986	3.77477e-08	7.05281e-07
ENSRNOG00000005602	Mthfd1	protein_coding	methylenetetrahydrofolate dehydrogenase, cyclohydrolase and formyltetrahydrofolate synthetase 1	1.10996	2.3205e-12	7.95946e-11
ENSRNOG00000016134	Msh6	protein_coding	mutS homolog 6	1.11008	1.70356e-08	3.36674e-07
ENSRNOG00000004680	Kif5c	protein_coding	kinesin family member 5C	1.11114	1.56664e-05	0.000158907
ENSRNOG00000020737	Cdc25a	protein_coding	cell division cycle 25A	1.11142	4.25173e-12	1.40447e-10
ENSRNOG00000000572	Chst3	protein_coding	carbohydrate (chondroitin 6) sulfotransferase 3	1.1118	3.29072e-06	3.92714e-05
ENSRNOG00000006076	Steap2	protein_coding	STEAP2 metalloreductase	1.11289	7.39876e-14	3.01326e-12
ENSRNOG00000014838	Glipr2	protein_coding	GLI pathogenesis-related 2	1.11294	2.77991e-07	4.31248e-06
ENSRNOG00000014703	Tonsl	protein_coding	tonsoku-like, DNA repair protein	1.11344	5.49965e-07	8.0284e-06
ENSRNOG00000014629	Lmo1	protein_coding	LIM domain only 1	1.11362	5.59621e-05	0.000488533
ENSRNOG00000011815	Sgk1	protein_coding	serum/glucocorticoid regulated kinase 1	1.11493	1.91671e-08	3.74201e-07
ENSRNOG00000040153	LOC108348062	protein_coding	eukaryotic translation initiation factor 3, subunit H	1.11499	0.0118297	0.0433726
ENSRNOG00000013526	Rassf4	protein_coding	Ras association domain family member 4	1.11766	4.879e-07	7.20078e-06
ENSRNOG00000021170	Plekho1	protein_coding	pleckstrin homology domain containing O1	1.11968	2.73522e-05	0.000260981
ENSRNOG00000004659	Creld2	protein_coding	cysteine-rich with EGF-like domains 2	1.1227	1.8656e-16	1.03489e-14
ENSRNOG00000013215	Dctd	protein_coding	dCMP deaminase	1.12283	7.58165e-06	8.37104e-05
ENSRNOG00000019440	Kcnn4	protein_coding	potassium calcium-activated channel subfamily N member 4	1.12361	0.0014827	0.00803643
ENSRNOG00000043192	Hacd1	protein_coding	3-hydroxyacyl-CoA dehydratase 1	1.12425	0.00032718	0.00225507
ENSRNOG00000018143	Hpdl	protein_coding	4-hydroxyphenylpyruvate dioxygenase-like	1.12443	0.00735502	0.0298186
ENSRNOG00000007221	Dut	protein_coding	deoxyuridine triphosphatase	1.12544	4.72187e-06	5.49246e-05
ENSRNOG00000007412	Dok1	protein_coding	docking protein 1	1.12669	4.10195e-06	4.80613e-05
ENSRNOG00000061085	Fancd2	protein_coding	Fanconi anemia, complementation group D2	1.12675	1.11103e-08	2.26242e-07
ENSRNOG00000032446	Recql4	protein_coding	RecQ like helicase 4	1.12706	3.66393e-07	5.56578e-06
ENSRNOG00000001884	Ranbp1	protein_coding	RAN binding protein 1	1.12718	7.19815e-06	8.01361e-05
ENSRNOG00000018556	Tomm40	protein_coding	translocase of outer mitochondrial membrane 40	1.12947	7.14966e-10	1.74532e-08
ENSRNOG00000005905	Pde4b	protein_coding	phosphodiesterase 4B	1.1303	7.29115e-07	1.02708e-05
ENSRNOG00000020701	Brca1	protein_coding	breast cancer 1	1.13043	5.7989e-10	1.43298e-08
ENSRNOG00000008733	Lsm3	protein_coding	LSM3 homolog, U6 small nuclear RNA and mRNA degradation associated	1.13061	0.000106969	0.000861697
ENSRNOG00000050106	Rcc1	protein_coding	regulator of chromosome condensation 1	1.13228	7.74942e-17	4.6691e-15
ENSRNOG00000036687	Alyref	protein_coding	Aly/REF export factor	1.13249	7.69148e-07	1.07594e-05
ENSRNOG00000045752	Rrm1	protein_coding	ribonucleotide reductase catalytic subunit M1	1.133	1.06252e-14	4.72176e-13
ENSRNOG00000004500	Myc	protein_coding	myelocytomatosis oncogene	1.13367	6.02387e-11	1.7259e-09
ENSRNOG00000016507	LOC687679	protein_coding	small nuclear ribonucleoprotein polypeptide G	1.13571	3.16545e-11	9.39532e-10
ENSRNOG00000016478	Eif5a	protein_coding	eukaryotic translation initiation factor 5A	1.13927	7.6695e-08	1.33527e-06
ENSRNOG00000012314	Slirp	protein_coding	SRA stem-loop interacting RNA binding protein	1.14	2.26564e-05	0.000221834
ENSRNOG00000049121	Bysl	protein_coding	bystin-like	1.14087	3.794e-14	1.60616e-12
ENSRNOG00000042944	Cenpw	protein_coding	centromere protein W	1.14175	5.99323e-05	0.000518908
ENSRNOG00000021347	Mthfd2l	protein_coding	methylenetetrahydrofolate dehydrogenase (NADP+ dependent) 2-like	1.14202	3.13968e-06	3.78905e-05
ENSRNOG00000011782	Got2	protein_coding	glutamic-oxaloacetic transaminase 2	1.14288	1.48977e-15	7.2624e-14
ENSRNOG00000056226	AABR07066944.1	protein_coding	centromere protein Q	1.14384	0.000756734	0.00454747
ENSRNOG00000011448	Eri1	protein_coding	exoribonuclease 1	1.145	3.35888e-08	6.31242e-07
ENSRNOG00000054689	Cox7b	protein_coding	cytochrome c oxidase subunit 7B	1.14726	0.000190005	0.00141118
ENSRNOG00000047314	Tk1	protein_coding	thymidine kinase 1	1.14965	2.55554e-13	9.90625e-12
ENSRNOG00000005410	Cdca7l	protein_coding	cell division cycle associated 7 like	1.15278	1.5273e-05	0.000155308
ENSRNOG00000031789	Rangap1	protein_coding	RAN GTPase activating protein 1	1.15442	4.21847e-14	1.78117e-12
ENSRNOG00000023799	Pak1ip1	protein_coding	PAK1 interacting protein 1	1.15544	2.65177e-07	4.13763e-06
ENSRNOG00000012828	Emg1	protein_coding	EMG1 N1-specific pseudouridine methyltransferase	1.15553	6.75662e-11	1.92038e-09
ENSRNOG00000009789	Topbp1	protein_coding	topoisomerase (DNA) II binding protein 1	1.15604	8.26439e-18	5.36086e-16
ENSRNOG00000020918	Ccnd1	protein_coding	cyclin D1	1.15639	1.32046e-09	3.10107e-08
ENSRNOG00000059245	Rad51b	protein_coding	RAD51 paralog B	1.15828	0.0065365	0.0270454
ENSRNOG00000011407	Prag1	protein_coding	pragma of Rnd2	1.16223	3.65115e-05	0.000336404
ENSRNOG00000018040	Gins4	protein_coding	GINS complex subunit 4	1.16236	7.11056e-06	7.93144e-05
ENSRNOG00000004373	Ddx39a	protein_coding	DEAD-box helicase 39A	1.16273	8.18861e-10	1.98389e-08
ENSRNOG00000005274	Vrk1	protein_coding	vaccinia related kinase 1	1.16472	5.946e-09	1.26861e-07
ENSRNOG00000009734	Akr1b8	protein_coding	aldo-keto reductase family 1, member B8	1.16628	8.29912e-05	0.000690677
ENSRNOG00000007364	Rab15	protein_coding	RAB15, member RAS oncogene family	1.17228	3.54301e-07	5.40251e-06
ENSRNOG00000009369	Tor4a	protein_coding	torsin family 4, member A	1.17255	1.37413e-08	2.7632e-07
ENSRNOG00000016090	Mtmr10	protein_coding	myotubularin related protein 10	1.17303	1.86763e-10	5.01579e-09
ENSRNOG00000002926	Uap1	protein_coding	UDP-N-acetylglucosamine pyrophosphorylase 1	1.17398	6.83761e-15	3.08114e-13
ENSRNOG00000018615	Cenph	protein_coding	centromere protein H	1.17424	2.57675e-07	4.04412e-06
ENSRNOG00000007436	Tedc2	protein_coding	hypothetical protein LOC100158225	1.17695	1.06738e-07	1.80962e-06
ENSRNOG00000020687	Dpf1	protein_coding	double PHD fingers 1	1.17891	6.2146e-07	8.98241e-06
ENSRNOG00000046635	Cdca5	protein_coding	cell division cycle associated 5	1.17977	9.08646e-07	1.24828e-05
ENSRNOG00000060262	Prps1	protein_coding	phosphoribosyl pyrophosphate synthetase 1	1.18161	5.56248e-08	9.96477e-07
ENSRNOG00000054474	Mastl	protein_coding	microtubule associated serine/threonine kinase-like	1.18374	1.54061e-09	3.56089e-08
ENSRNOG00000007864	Vrk2	protein_coding	vaccinia related kinase 2	1.18495	0.000184287	0.0013757
ENSRNOG00000016708	Necab3	protein_coding	N-terminal EF-hand calcium binding protein 3	1.18508	1.88146e-11	5.77614e-10
ENSRNOG00000015992	Ccl20	protein_coding	C-C motif chemokine ligand 20	1.18715	7.67466e-10	1.86781e-08
ENSRNOG00000011668	Nfil3	protein_coding	nuclear factor, interleukin 3 regulated	1.18795	1.00623e-11	3.19907e-10
ENSRNOG00000006996	Mms22l	protein_coding	MMS22-like, DNA repair protein	1.18949	1.05342e-08	2.15603e-07
ENSRNOG00000014372	Gjb3	protein_coding	gap junction protein, beta 3	1.1913	0.000461959	0.00302957
ENSRNOG00000013148	Rad54l	protein_coding	RAD54 like (S. cerevisiae)	1.19329	8.12751e-08	1.41043e-06
ENSRNOG00000005907	Rad18	protein_coding	RAD18 E3 ubiquitin protein ligase	1.1942	6.4107e-12	2.07503e-10
ENSRNOG00000052004	Txnl4a	protein_coding	thioredoxin-like 4A	1.19437	0.000149208	0.00115427
ENSRNOG00000026502	Dscc1	protein_coding	DNA replication and sister chromatid cohesion 1	1.19758	3.81822e-07	5.76878e-06
ENSRNOG00000011213	Blm	protein_coding	Bloom syndrome RecQ like helicase	1.19887	4.71041e-12	1.55279e-10
ENSRNOG00000032994	Myom3	protein_coding	myomesin 3	1.19898	0.00404547	0.0182091
ENSRNOG00000004288	Ptrh2	protein_coding	peptidyl-tRNA hydrolase 2	1.2004	1.57606e-05	0.00015956
ENSRNOG00000022537	E2f8	protein_coding	E2F transcription factor 8	1.20727	5.00866e-06	5.79876e-05
ENSRNOG00000019924	Thop1	protein_coding	thimet oligopeptidase 1	1.20895	5.60048e-10	1.38821e-08
ENSRNOG00000016156	Nptxr	protein_coding	neuronal pentraxin receptor	1.2099	1.521e-09	3.52569e-08
ENSRNOG00000031052	LOC100362751	protein_coding	ribosomal protein P2-like	1.21033	2.29826e-05	0.000224481
ENSRNOG00000016561	Pclaf	protein_coding	NS5A (hepatitis C virus) transactivated protein 9	1.21195	2.46159e-07	3.89377e-06
ENSRNOG00000033741	Ankrd34a	protein_coding	ankyrin repeat domain 34A	1.21386	2.39751e-05	0.000232202
ENSRNOG00000007407	Ndufa12	protein_coding	NADH:ubiquinone oxidoreductase subunit A12	1.21654	2.13301e-08	4.1193e-07
ENSRNOG00000004440	Fignl1	protein_coding	fidgetin-like 1	1.21704	0.000392652	0.00264071
ENSRNOG00000003123	Rpa1	protein_coding	replication protein A1	1.21841	3.66806e-16	1.9604e-14
ENSRNOG00000039740	Cenpk	protein_coding	centromere protein K	1.22014	2.19242e-05	0.000215715
ENSRNOG00000050554	LOC100362342	protein_coding	rCG47764-like	1.23064	0.00288912	0.0139488
ENSRNOG00000019572	Lsm4	protein_coding	LSM4 homolog, U6 small nuclear RNA and mRNA degradation associated	1.23144	5.99168e-07	8.70715e-06
ENSRNOG00000005115	Asf1b	protein_coding	anti-silencing function 1B histone chaperone	1.23149	3.36921e-09	7.44512e-08
ENSRNOG00000060063	Naa10	protein_coding	N(alpha)-acetyltransferase 10, NatA catalytic subunit	1.23192	8.95109e-11	2.49128e-09
ENSRNOG00000023262	Cenpm	protein_coding	centromere protein M	1.23378	3.81908e-07	5.76878e-06
ENSRNOG00000042519	Peak1	protein_coding	pseudopodium-enriched atypical kinase 1	1.24011	0.000180061	0.00134782
ENSRNOG00000001250	Lfng	protein_coding	LFNG O-fucosylpeptide 3-beta-N-acetylglucosaminyltransferase	1.24013	2.99975e-06	3.6393e-05
ENSRNOG00000001227	Adarb1	protein_coding	adenosine deaminase, RNA-specific, B1	1.24127	6.03015e-09	1.28486e-07
ENSRNOG00000005184	Nop10	protein_coding	NOP10 ribonucleoprotein	1.24695	4.40249e-08	8.1033e-07
ENSRNOG00000008055	Ccne2	protein_coding	cyclin E2	1.24733	2.06452e-12	7.14236e-11
ENSRNOG00000017962	Serpinb6a	protein_coding	serpin family B member 6	1.24816	6.41008e-07	9.22352e-06
ENSRNOG00000052564	Gpx3	protein_coding	glutathione peroxidase 3	1.25312	1.33423e-18	9.33207e-17
ENSRNOG00000014254	Cpt1a	protein_coding	carnitine palmitoyltransferase 1A	1.25543	3.28973e-17	2.05123e-15
ENSRNOG00000005376	Mad2l1	protein_coding	MAD2 mitotic arrest deficient-like 1 (yeast)	1.25602	3.04479e-13	1.17181e-11
ENSRNOG00000007254	Ttc9	protein_coding	tetratricopeptide repeat domain 9	1.25616	0.000258409	0.00185003
ENSRNOG00000017777	Ahcy	protein_coding	adenosylhomocysteinase	1.26053	2.24051e-12	7.70152e-11
ENSRNOG00000055751	P3h2	protein_coding	prolyl 3-hydroxylase 2	1.26055	5.30141e-08	9.53957e-07
ENSRNOG00000004904	Pa2g4	protein_coding	proliferation-associated 2G4	1.26206	1.8257e-10	4.91139e-09
ENSRNOG00000009884	Lgals1	protein_coding	lectin, galactoside-binding, soluble, 1	1.26239	1.8159e-08	3.56249e-07
ENSRNOG00000008936	Map3k6	protein_coding	mitogen-activated protein kinase kinase kinase 6	1.26271	8.62759e-09	1.78167e-07
ENSRNOG00000015810	Trip13	protein_coding	thyroid hormone receptor interactor 13	1.26282	1.61414e-07	2.64966e-06
ENSRNOG00000022261	Cenpu	protein_coding	centromere protein U	1.2636	1.65329e-05	0.000166883
ENSRNOG00000001091	Hip1r	protein_coding	huntingtin interacting protein 1 related	1.26426	4.82886e-18	3.21e-16
ENSRNOG00000025075	Relt	protein_coding	RELT tumor necrosis factor receptor	1.26454	3.47105e-05	0.000322395
ENSRNOG00000020793	Ruvbl2	protein_coding	RuvB-like AAA ATPase 2	1.26674	6.73772e-17	4.10567e-15
ENSRNOG00000023433	Gata6	protein_coding	GATA binding protein 6	1.26972	0.000220181	0.0016071
ENSRNOG00000001501	Snrpa	protein_coding	small nuclear ribonucleoprotein polypeptide A	1.27236	4.0838e-11	1.19231e-09
ENSRNOG00000015796	Msh2	protein_coding	mutS homolog 2	1.2744	2.69603e-12	9.20828e-11
ENSRNOG00000002385	Prg4	protein_coding	proteoglycan 4	1.27483	1.73958e-11	5.37133e-10
ENSRNOG00000039980	Slc25a5	protein_coding	solute carrier family 25 member 5	1.27536	7.4104e-18	4.84598e-16
ENSRNOG00000033433	Csrnp1	protein_coding	cysteine and serine rich nuclear protein 1	1.27625	2.79154e-07	4.32635e-06
ENSRNOG00000004666	Prr5l	protein_coding	proline rich 5 like	1.28038	1.27682e-05	0.000132775
ENSRNOG00000055305	Parvb	protein_coding	parvin, beta	1.28253	7.11954e-12	2.29076e-10
ENSRNOG00000027234	Zfp367	protein_coding	zinc finger protein 367	1.28832	9.56692e-17	5.63747e-15
ENSRNOG00000001833	Mcm4	protein_coding	minichromosome maintenance complex component 4	1.28995	5.41973e-18	3.58795e-16
ENSRNOG00000054625	Fhod1	protein_coding	formin homology 2 domain containing 1	1.29147	9.65637e-10	2.31854e-08
ENSRNOG00000015544	LOC100909441	protein_coding	tubulin alpha-1C chain-like	1.29732	0.000632537	0.0039137
ENSRNOG00000008450	LOC100359539	protein_coding	ribonucleotide reductase M2 polypeptide	1.29749	1.82888e-13	7.17589e-12
ENSRNOG00000018782	Gmnn	protein_coding	geminin, DNA replication inhibitor	1.29886	7.8463e-07	1.09379e-05
ENSRNOG00000017979	Mrto4	protein_coding	MRT4 homolog, ribosome maturation factor	1.29955	1.93753e-09	4.42113e-08
ENSRNOG00000017693	Slc2a5	protein_coding	solute carrier family 2 member 5	1.30047	0.000295599	0.00207113
ENSRNOG00000012168	Fbxl21	protein_coding	F-box and leucine-rich repeat protein 21	1.30056	3.90165e-05	0.000356219
ENSRNOG00000045646	LOC684762	protein_coding	histone cluster 2, H3c2	1.30141	0.000842783	0.00497719
ENSRNOG00000001149	Pxn	protein_coding	paxillin	1.30145	2.78059e-21	2.41791e-19
ENSRNOG00000022657	Tmem97	protein_coding	transmembrane protein 97	1.30184	1.09185e-11	3.43729e-10
ENSRNOG00000009311	Fstl3	protein_coding	follistatin like 3	1.30367	2.68169e-09	5.9917e-08
ENSRNOG00000029784	Pak1	protein_coding	p21 (RAC1) activated kinase 1	1.30789	2.16668e-10	5.73887e-09
ENSRNOG00000027839	Ptk2b	protein_coding	protein tyrosine kinase 2 beta	1.30933	0.000106493	0.000858294
ENSRNOG00000016419	Pdlim5	protein_coding	PDZ and LIM domain 5	1.3147	8.44691e-07	1.1684e-05
ENSRNOG00000015160	Gem	protein_coding	GTP binding protein overexpressed in skeletal muscle	1.31692	0.0018658	0.0097515
ENSRNOG00000004700	Nxt1	protein_coding	nuclear transport factor 2-like export factor 1	1.32313	3.5368e-07	5.39815e-06
ENSRNOG00000001797	Umps	protein_coding	uridine monophosphate synthetase	1.32419	4.65441e-14	1.9487e-12
ENSRNOG00000024043	Orc6	protein_coding	origin recognition complex, subunit 6	1.32496	4.91902e-07	7.25319e-06
ENSRNOG00000009303	Zwilch	protein_coding	zwilch kinetochore protein	1.32881	1.99739e-17	1.27508e-15
ENSRNOG00000016289	Bmpr1b	protein_coding	bone morphogenetic protein receptor type 1B	1.32906	6.02977e-05	0.00052095
ENSRNOG00000021264	Pcna	protein_coding	proliferating cell nuclear antigen	1.32912	2.85165e-15	1.34529e-13
ENSRNOG00000017839	Ercc1	protein_coding	excision repair cross-complementation group 1	1.32965	1.70599e-07	2.79474e-06
ENSRNOG00000007060	Plin2	protein_coding	perilipin 2	1.3316	1.9399e-10	5.1839e-09
ENSRNOG00000013521	Dhfr	protein_coding	dihydrofolate reductase	1.33311	1.61697e-10	4.37915e-09
ENSRNOG00000014098	Pold2	protein_coding	polymerase (DNA) delta 2, accessory subunit	1.33612	1.66699e-13	6.60516e-12
ENSRNOG00000061373	Loxl3	protein_coding	lysyl oxidase-like 3	1.33722	6.56385e-32	1.19992e-29
ENSRNOG00000021272	Mcm8	protein_coding	minichromosome maintenance 8 homologous recombination repair factor	1.33725	2.57583e-11	7.75981e-10
ENSRNOG00000056009	Rab11fip5	protein_coding	RAB11 family interacting protein 5	1.33804	2.6769e-13	1.03518e-11
ENSRNOG00000003673	Nup85	protein_coding	nucleoporin 85	1.33942	5.21146e-09	1.12081e-07
ENSRNOG00000012290	Gchfr	protein_coding	GTP cyclohydrolase I feedback regulator	1.34315	0.000415367	0.00277032
ENSRNOG00000025691	Pla2g7	protein_coding	phospholipase A2 group VII	1.34422	0.000149244	0.00115427
ENSRNOG00000011167	Wdhd1	protein_coding	WD repeat and HMG-box DNA binding protein 1	1.34755	1.91483e-16	1.05855e-14
ENSRNOG00000019229	Fbl	protein_coding	fibrillarin	1.34871	5.83069e-16	3.00636e-14
ENSRNOG00000029862	Spc24	protein_coding	SPC24, NDC80 kinetochore complex component	1.35871	5.33079e-14	2.20454e-12
ENSRNOG00000020656	LOC100911725	protein_coding	6-phosphofructo-2-kinase/fructose-2,6-biphosphatase 4	1.36055	3.61886e-05	0.000333811
ENSRNOG00000037302	Rad51	protein_coding	RAD51 recombinase	1.36095	1.35201e-05	0.00013969
ENSRNOG00000014070	Krt13	protein_coding	keratin 13	1.36805	0.000876592	0.00515414
ENSRNOG00000001816	Rfc4	protein_coding	replication factor C subunit 4	1.36953	2.8562e-09	6.36394e-08
ENSRNOG00000007810	Gdf6	protein_coding	growth differentiation factor 6	1.36987	2.47677e-06	3.07674e-05
ENSRNOG00000018076	Fmo5	protein_coding	flavin containing monooxygenase 5	1.371	7.26129e-07	1.02377e-05
ENSRNOG00000019536	Smim3	protein_coding	small integral membrane protein 3	1.37337	2.10406e-11	6.42279e-10
ENSRNOG00000023896	Dusp6	protein_coding	dual specificity phosphatase 6	1.37531	8.3366e-11	2.33643e-09
ENSRNOG00000037449	Pole	protein_coding	polymerase (DNA) epsilon, catalytic subunit	1.37593	6.63117e-14	2.71439e-12
ENSRNOG00000014786	Ccne1	protein_coding	cyclin E1	1.38041	3.15174e-10	8.09427e-09
ENSRNOG00000005556	Snrpf	protein_coding	small nuclear ribonucleoprotein polypeptide F	1.38187	1.59238e-05	0.000161111
ENSRNOG00000020906	Pola2	protein_coding	polymerase (DNA) alpha 2, accessory subunit	1.38916	4.60441e-15	2.13462e-13
ENSRNOG00000014426	Lox	protein_coding	lysyl oxidase	1.39131	3.61792e-35	8.68678e-33
ENSRNOG00000011332	Clspn	protein_coding	claspin	1.39513	2.16898e-10	5.73887e-09
ENSRNOG00000016244	Mical2	protein_coding	microtubule associated monooxygenase, calponin and LIM domain containing 2	1.39515	8.46295e-11	2.3636e-09
ENSRNOG00000019390	Klhl40	protein_coding	kelch-like family member 40	1.39689	3.14339e-06	3.79069e-05
ENSRNOG00000029597	AABR07030544.1	protein_coding	NA	1.39711	0.000434233	0.00287469
ENSRNOG00000020908	LOC303566	protein_coding	E2F1-inducible gene	1.39896	8.39394e-11	2.3484e-09
ENSRNOG00000008091	Gins1	protein_coding	GINS complex subunit 1	1.4026	1.60514e-07	2.63759e-06
ENSRNOG00000015076	Cyp26b1	protein_coding	cytochrome P450, family 26, subfamily b, polypeptide 1	1.40361	6.11879e-08	1.08867e-06
ENSRNOG00000002810	Gfpt2	protein_coding	glutamine-fructose-6-phosphate transaminase 2	1.40627	6.00237e-18	3.95738e-16
ENSRNOG00000012486	Prim2	protein_coding	primase, DNA, polypeptide 2	1.40732	1.51501e-09	3.51687e-08
ENSRNOG00000006122	Igf2bp1	protein_coding	insulin-like growth factor 2 mRNA binding protein 1	1.40928	1.10787e-05	0.000116791
ENSRNOG00000009870	Tmem88	protein_coding	transmembrane protein 88	1.41353	1.2363e-07	2.06524e-06
ENSRNOG00000010799	Noct	protein_coding	nocturnin	1.41622	2.01634e-05	0.000200475
ENSRNOG00000010598	Hs3st1	protein_coding	heparan sulfate-glucosamine 3-sulfotransferase 1	1.41839	0.00130624	0.00723605
ENSRNOG00000046487	Pou5f1	protein_coding	POU class 5 homeobox 1	1.41962	0.00273378	0.0133826
ENSRNOG00000004736	Ralgps2	protein_coding	Ral GEF with PH domain and SH3 binding motif 2	1.41981	0.00213153	0.0108822
ENSRNOG00000001245	Pcbp3	protein_coding	poly(rC) binding protein 3	1.42025	1.50622e-06	1.98123e-05
ENSRNOG00000013005	Rpa2	protein_coding	replication protein A2	1.42067	2.85421e-13	1.1011e-11
ENSRNOG00000028043	Cxcl3	protein_coding	chemokine (C-X-C motif) ligand 3	1.42148	1.858e-14	8.07829e-13
ENSRNOG00000001928	Il1rap	protein_coding	interleukin 1 receptor accessory protein	1.4306	1.6672e-08	3.29892e-07
ENSRNOG00000062220	LOC679342	protein_coding	NA	1.43195	8.53603e-06	9.26769e-05
ENSRNOG00000013009	Ldha	protein_coding	lactate dehydrogenase A	1.43535	9.5546e-11	2.65008e-09
ENSRNOG00000051056	AABR07063279.1	protein_coding	NA	1.43732	2.9522e-09	6.55968e-08
ENSRNOG00000011677	Slc39a10	protein_coding	solute carrier family 39 member 10	1.43929	2.48793e-14	1.07301e-12
ENSRNOG00000024733	Mnd1	protein_coding	meiotic nuclear divisions 1	1.44148	5.05483e-05	0.000446797
ENSRNOG00000024322	Shroom2	protein_coding	shroom family member 2	1.44666	0.00026161	0.00186548
ENSRNOG00000017819	Cd14	protein_coding	CD14 molecule	1.45058	6.42861e-15	2.91315e-13
ENSRNOG00000018384	Adam12	protein_coding	ADAM metallopeptidase domain 12	1.45375	3.84119e-07	5.79131e-06
ENSRNOG00000048967	LOC688459	protein_coding	hypothetical protein LOC688459	1.45437	6.40958e-08	1.13311e-06
ENSRNOG00000001524	Hat1	protein_coding	histone acetyltransferase 1	1.45515	6.0576e-11	1.72947e-09
ENSRNOG00000026653	Hcar2	protein_coding	hydroxycarboxylic acid receptor 2	1.4593	1.86993e-05	0.000187191
ENSRNOG00000059949	LOC102549061	protein_coding	histone H2B type 1-N-like	1.45958	0.00448695	0.0198519
ENSRNOG00000004019	Phlda1	protein_coding	pleckstrin homology-like domain, family A, member 1	1.4666	7.35873e-11	2.08415e-09
ENSRNOG00000002525	Ptgs2	protein_coding	prostaglandin-endoperoxide synthase 2	1.46788	1.09662e-10	3.02596e-09
ENSRNOG00000012709	Bag2	protein_coding	Bcl2-associated athanogene 2	1.47242	8.68185e-13	3.13854e-11
ENSRNOG00000009245	Exosc2	protein_coding	exosome component 2	1.47266	3.35342e-17	2.08288e-15
ENSRNOG00000003546	Tnfrsf12a	protein_coding	tumor necrosis factor receptor superfamily, member 12a	1.47421	4.16373e-24	4.40671e-22
ENSRNOG00000016752	Crispld2	protein_coding	cysteine-rich secretory protein LCCL domain containing 2	1.47644	4.88425e-21	4.11377e-19
ENSRNOG00000054989	Grhl1	protein_coding	grainyhead-like 1 (Drosophila)	1.47818	0.00062171	0.00386051
ENSRNOG00000026371	Krt17	protein_coding	keratin 17	1.48014	4.77077e-14	1.98827e-12
ENSRNOG00000013179	Tinagl1	protein_coding	tubulointerstitial nephritis antigen-like 1	1.48715	1.21261e-17	7.80289e-16
ENSRNOG00000046479	Chaf1a	protein_coding	chromatin assembly factor 1 subunit A	1.49244	1.03293e-22	9.94751e-21
ENSRNOG00000005374	Lyar	protein_coding	Ly1 antibody reactive	1.49319	1.42856e-09	3.33545e-08
ENSRNOG00000010076	Pkp1	protein_coding	plakophilin 1	1.49555	1.67214e-16	9.43848e-15
ENSRNOG00000036677	Slc16a3	protein_coding	solute carrier family 16 member 3	1.49737	2.66764e-37	7.15239e-35
ENSRNOG00000000906	Medag	protein_coding	mesenteric estrogen-dependent adipogenesis	1.50156	1.06162e-15	5.23874e-14
ENSRNOG00000019174	Chtf18	protein_coding	chromosome transmission fidelity factor 18	1.50744	1.38654e-14	6.07772e-13
ENSRNOG00000016894	Dnd1	protein_coding	DND microRNA-mediated repression inhibitor 1	1.51037	0.000488866	0.00316602
ENSRNOG00000009867	Tgfb3	protein_coding	transforming growth factor, beta 3	1.51194	3.51835e-21	3.01062e-19
ENSRNOG00000049943	Sinhcaf	protein_coding	family with sequence similarity 60, member A	1.51656	0.00218455	0.0111141
ENSRNOG00000022030	Aunip	protein_coding	aurora kinase A and ninein interacting protein	1.5183	1.3578e-11	4.22493e-10
ENSRNOG00000055010	Axin2	protein_coding	axin 2	1.5201	4.70213e-08	8.55692e-07
ENSRNOG00000045829	Thbs1	protein_coding	thrombospondin 1	1.52387	8.67491e-13	3.13854e-11
ENSRNOG00000016316	Mcm2	protein_coding	minichromosome maintenance complex component 2	1.5245	1.0166e-39	2.97346e-37
ENSRNOG00000018775	Cystm1	protein_coding	cysteine-rich transmembrane module containing 1	1.52738	5.36494e-10	1.336e-08
ENSRNOG00000000034	Nuak2	protein_coding	NUAK family kinase 2	1.54189	1.04914e-12	3.75054e-11
ENSRNOG00000061185	LOC102548682	protein_coding	hypothetical protein LOC690126	1.54194	0.0104531	0.039539
ENSRNOG00000029262	AABR07053166.1	protein_coding	similar to Ac2-210	1.5438	0.0126309	0.0457231
ENSRNOG00000007415	Ptgs1	protein_coding	prostaglandin-endoperoxide synthase 1	1.54404	2.5164e-14	1.08239e-12
ENSRNOG00000019681	Pold1	protein_coding	polymerase (DNA) delta 1, catalytic subunit	1.5455	3.40309e-25	3.86172e-23
ENSRNOG00000004216	Lrr1	protein_coding	leucine rich repeat protein 1	1.54593	0.000113105	0.000902091
ENSRNOG00000001457	Rfc2	protein_coding	replication factor C subunit 2	1.55333	3.51993e-19	2.60945e-17
ENSRNOG00000011932	Snrpa1	protein_coding	small nuclear ribonucleoprotein polypeptide A'	1.55473	2.55674e-11	7.71674e-10
ENSRNOG00000017850	Dctpp1	protein_coding	dCTP pyrophosphatase 1	1.55593	1.43441e-07	2.374e-06
ENSRNOG00000056153	Fam46b	protein_coding	family with sequence similarity 46, member B	1.56032	5.90693e-13	2.18951e-11
ENSRNOG00000049361	Gas7	protein_coding	growth arrest specific 7	1.56158	4.76248e-20	3.77409e-18
ENSRNOG00000057451	Itga5	protein_coding	integrin subunit alpha 5	1.56823	7.55836e-36	1.89986e-33
ENSRNOG00000031916	Timeless	protein_coding	timeless circadian clock	1.57206	1.81942e-21	1.60819e-19
ENSRNOG00000018003	F2rl1	protein_coding	F2R like trypsin receptor 1	1.57927	0.0113557	0.0419984
ENSRNOG00000034236	C2cd4a	protein_coding	C2 calcium-dependent domain containing 4A	1.59008	0.00235265	0.0118346
ENSRNOG00000008855	Gjb2	protein_coding	gap junction protein, beta 2	1.59375	2.82054e-07	4.36289e-06
ENSRNOG00000017981	Mcm10	protein_coding	minichromosome maintenance 10 replication initiation factor	1.60478	8.03078e-17	4.82057e-15
ENSRNOG00000048411	Uhrf1	protein_coding	ubiquitin-like with PHD and ring finger domains 1	1.60645	6.70601e-26	8.17269e-24
ENSRNOG00000011863	Gins3	protein_coding	GINS complex subunit 3	1.60657	2.2443e-08	4.30322e-07
ENSRNOG00000048329	AABR07066946.2	protein_coding	cytochrome P450, family 2, subfamily ac, polypeptide 1	1.61145	0.00373574	0.0171167
ENSRNOG00000031208	Mgat1	protein_coding	mannosyl (alpha-1,3-)-glycoprotein beta-1,2-N-acetylglucosaminyltransferase	1.61462	9.77273e-47	5.61478e-44
ENSRNOG00000050071	Cdc45	protein_coding	cell division cycle 45	1.61487	1.76246e-16	9.8106e-15
ENSRNOG00000020531	Fen1	protein_coding	flap structure-specific endonuclease 1	1.61993	1.01812e-11	3.23046e-10
ENSRNOG00000054563	Selenoh	protein_coding	similar to Selenoprotein H	1.6226	4.89826e-13	1.82403e-11
ENSRNOG00000015036	Ctgf	protein_coding	connective tissue growth factor	1.62914	1.69557e-27	2.31158e-25
ENSRNOG00000011775	Mfap3l	protein_coding	microfibrillar-associated protein 3-like	1.62922	2.58465e-07	4.05256e-06
ENSRNOG00000048812	Gpx1	protein_coding	glutathione peroxidase 1	1.63012	1.04202e-17	6.73212e-16
ENSRNOG00000028390	Hhipl1	protein_coding	HHIP-like 1	1.63029	3.42264e-21	2.94439e-19
ENSRNOG00000056836	Cav1	protein_coding	caveolin 1	1.63445	5.56963e-16	2.90905e-14
ENSRNOG00000009565	Pdk4	protein_coding	pyruvate dehydrogenase kinase 4	1.63908	2.28573e-06	2.88171e-05
ENSRNOG00000000692	Ung	protein_coding	uracil-DNA glycosylase	1.65525	4.38482e-19	3.2063e-17
ENSRNOG00000011071	Nt5e	protein_coding	5' nucleotidase, ecto	1.667	7.2041e-23	7.15385e-21
ENSRNOG00000016846	Pik3cd	protein_coding	phosphatidylinositol-4,5-bisphosphate 3-kinase, catalytic subunit delta	1.66759	7.07387e-13	2.5863e-11
ENSRNOG00000019179	Ggta1	protein_coding	glycoprotein, alpha-galactosyltransferase 1	1.67465	4.18398e-10	1.05333e-08
ENSRNOG00000045772	A2m	protein_coding	alpha-2-macroglobulin-like	1.68205	0.00860862	0.0338185
ENSRNOG00000015774	Mreg	protein_coding	melanoregulin	1.6851	3.59402e-07	5.46992e-06
ENSRNOG00000008245	AABR07054614.1	protein_coding	prostaglandin I2 (prostacyclin) synthase	1.68511	3.27271e-06	3.91175e-05
ENSRNOG00000022957	Ctxn3	protein_coding	cortexin 3	1.69249	3.70896e-05	0.000340365
ENSRNOG00000004242	Pole2	protein_coding	polymerase (DNA) epsilon 2, accessory subunit	1.69572	2.27252e-09	5.12018e-08
ENSRNOG00000018735	Cd74	protein_coding	CD74 molecule	1.70761	0.000592384	0.00371238
ENSRNOG00000057851	LOC680254	protein_coding	hypothetical protein LOC680254	1.7132	2.8845e-06	3.52328e-05
ENSRNOG00000024688	Erfe	protein_coding	family with sequence similarity 132, member B	1.72071	2.02127e-16	1.10977e-14
ENSRNOG00000001692	Chaf1b	protein_coding	chromatin assembly factor 1 subunit B	1.72254	3.62505e-17	2.24293e-15
ENSRNOG00000020465	Ripk3	protein_coding	receptor-interacting serine-threonine kinase 3	1.73299	1.05925e-25	1.26224e-23
ENSRNOG00000039668	Col8a1	protein_coding	collagen, type VIII, alpha 1	1.73666	9.92214e-14	4.00044e-12
ENSRNOG00000039494	Aass	protein_coding	aminoadipate-semialdehyde synthase	1.74197	1.20533e-13	4.81145e-12
ENSRNOG00000001349	Mcm7	protein_coding	minichromosome maintenance complex component 7	1.75025	4.10642e-28	5.74434e-26
ENSRNOG00000016541	Enc1	protein_coding	ectodermal-neural cortex 1	1.77112	4.57687e-29	6.69346e-27
ENSRNOG00000048449	Itgb3	protein_coding	integrin subunit beta 3	1.77243	2.9883e-08	5.64234e-07
ENSRNOG00000012819	Gdnf	protein_coding	glial cell derived neurotrophic factor	1.77416	0.00672961	0.0277375
ENSRNOG00000033603	AABR07034315.1	protein_coding	similar to ribosomal protein L27	1.78427	1.20338e-06	1.60921e-05
ENSRNOG00000008943	Penk	protein_coding	proenkephalin	1.7845	2.39207e-08	4.55939e-07
ENSRNOG00000021125	Prdx5	protein_coding	peroxiredoxin 5	1.80426	8.20625e-32	1.4833e-29
ENSRNOG00000049192	Hmgn5	protein_coding	high mobility group nucleosome binding domain 5	1.80492	0.000322769	0.00222945
ENSRNOG00000016825	Cd3eap	protein_coding	CD3e molecule associated protein	1.80556	1.28222e-16	7.39344e-15
ENSRNOG00000007584	Ehd4	protein_coding	EH-domain containing 4	1.81495	3.50049e-18	2.34635e-16
ENSRNOG00000045595	Tnfsf9	protein_coding	tumor necrosis factor superfamily member 9	1.84494	0.000336103	0.00230658
ENSRNOG00000056209	Exo1	protein_coding	exonuclease 1	1.84592	2.77168e-11	8.28775e-10
ENSRNOG00000020975	Mrpl49	protein_coding	mitochondrial ribosomal protein L49	1.84895	9.49907e-05	0.000777271
ENSRNOG00000046990	Cpne1	protein_coding	copine 1	1.85405	0.00687666	0.0282494
ENSRNOG00000008412	Gprc5a	protein_coding	G protein-coupled receptor, class C, group 5, member A	1.85736	1.22271e-09	2.90114e-08
ENSRNOG00000026053	Grem1	protein_coding	gremlin 1, DAN family BMP antagonist	1.86347	4.55977e-40	1.35839e-37
ENSRNOG00000005574	Adamts8	protein_coding	ADAM metallopeptidase with thrombospondin type 1 motif, 8	1.86776	9.59372e-05	0.000784219
ENSRNOG00000028733	Prkar1b	protein_coding	protein kinase cAMP-dependent type 1 regulatory subunit beta	1.87142	9.89171e-08	1.70009e-06
ENSRNOG00000000858	Sapcd1	protein_coding	suppressor APC domain containing 1	1.87345	0.00827566	0.0328222
ENSRNOG00000031849	Armh4	protein_coding	similar to 3632451O06Rik protein	1.87824	2.21188e-31	3.78538e-29
ENSRNOG00000004195	Dtl	protein_coding	denticleless E3 ubiquitin protein ligase homolog	1.88014	2.11165e-24	2.26467e-22
ENSRNOG00000016368	Ppp1r14c	protein_coding	protein phosphatase 1, regulatory (inhibitor) subunit 14c	1.88781	1.52176e-34	3.49723e-32
ENSRNOG00000010875	Fam241a	protein_coding	hypothetical protein LOC691931	1.88857	8.91225e-06	9.61578e-05
ENSRNOG00000010208	Timp1	protein_coding	TIMP metallopeptidase inhibitor 1	1.89111	1.90354e-34	4.31299e-32
ENSRNOG00000017175	Hist1h1a	protein_coding	histone cluster 1, H1a	1.90096	0.00738036	0.0299138
ENSRNOG00000002792	Cxcl2	protein_coding	C-X-C motif chemokine ligand 2	1.92351	4.47903e-15	2.08853e-13
ENSRNOG00000020129	Cdh3	protein_coding	cadherin 3	1.93131	5.90807e-15	2.69244e-13
ENSRNOG00000004247	Nhp2	protein_coding	NHP2 ribonucleoprotein	1.93292	0.00167483	0.00888623
ENSRNOG00000018092	Cd83	protein_coding	CD83 molecule	1.93731	2.43285e-06	3.0405e-05
ENSRNOG00000030404	Arrb1	protein_coding	arrestin, beta 1	1.94325	2.26042e-07	3.60748e-06
ENSRNOG00000003703	Mcm6	protein_coding	minichromosome maintenance complex component 6	1.94525	3.72571e-21	3.17119e-19
ENSRNOG00000008489	Ppih	protein_coding	peptidylprolyl isomerase H	1.95999	1.64144e-13	6.51997e-12
ENSRNOG00000017118	P4ha3	protein_coding	prolyl 4-hydroxylase subunit alpha 3	1.9815	1.28828e-45	6.09547e-43
ENSRNOG00000007090	Cacna1c	protein_coding	calcium voltage-gated channel subunit alpha1 C	1.98326	3.24931e-12	1.08899e-10
ENSRNOG00000039504	LOC360919	protein_coding	similar to alpha-fetoprotein	1.98961	0.00128619	0.00714715
ENSRNOG00000048215	Hist1h2ao	protein_coding	histone H4-like	1.99637	0.00970561	0.037317
ENSRNOG00000006410	Akap5	protein_coding	A-kinase anchoring protein 5	2.00308	0.00388921	0.017659
ENSRNOG00000019587	Ptprn	protein_coding	protein tyrosine phosphatase, receptor type, N	2.00837	1.61738e-23	1.66787e-21
ENSRNOG00000027736	Cnn1	protein_coding	calponin 1	2.00976	6.56407e-05	0.000561682
ENSRNOG00000014008	Mfsd2a	protein_coding	major facilitator superfamily domain containing 2A	2.03257	7.66372e-06	8.44559e-05
ENSRNOG00000017854	Ucp2	protein_coding	uncoupling protein 2	2.03352	1.02659e-10	2.83758e-09
ENSRNOG00000012543	Mcm3	protein_coding	minichromosome maintenance complex component 3	2.03734	1.14992e-40	3.77526e-38
ENSRNOG00000014061	Dusp5	protein_coding	dual specificity phosphatase 5	2.04347	4.36061e-11	1.26623e-09
ENSRNOG00000017212	Spsb1	protein_coding	splA/ryanodine receptor domain and SOCS box containing 1	2.04709	7.70445e-43	3.09854e-40
ENSRNOG00000011800	F3	protein_coding	coagulation factor III, tissue factor	2.04957	1.27403e-16	7.39344e-15
ENSRNOG00000020455	Cst6	protein_coding	cystatin E/M	2.05778	0.000680412	0.00416358
ENSRNOG00000013970	Cdt1	protein_coding	chromatin licensing and DNA replication factor 1	2.06302	1.70838e-26	2.14709e-24
ENSRNOG00000048389	Fgf18	protein_coding	fibroblast growth factor 18	2.07128	0.00326539	0.0154093
ENSRNOG00000008841	Orc1	protein_coding	origin recognition complex, subunit 1	2.07736	5.13206e-21	4.27769e-19
ENSRNOG00000002436	Mmd	protein_coding	monocyte to macrophage differentiation-associated	2.09073	6.38423e-25	7.03445e-23
ENSRNOG00000037931	Plaur	protein_coding	plasminogen activator, urokinase receptor	2.0928	1.84375e-22	1.74473e-20
ENSRNOG00000003772	Csrp2	protein_coding	cysteine and glycine-rich protein 2	2.09855	5.17256e-14	2.14461e-12
ENSRNOG00000000488	Hmga1	protein_coding	high mobility group AT-hook 1	2.10047	3.47699e-11	1.02444e-09
ENSRNOG00000024082	Gldn	protein_coding	gliomedin	2.10059	1.21454e-11	3.80122e-10
ENSRNOG00000013262	Myl1	protein_coding	myosin, light chain 1	2.11221	3.40111e-05	0.00031663
ENSRNOG00000002667	Lamc2	protein_coding	laminin subunit gamma 2	2.1133	1.0351e-13	4.15253e-12
ENSRNOG00000007387	Per1	protein_coding	period circadian clock 1	2.11489	8.54218e-33	1.71772e-30
ENSRNOG00000000196	Cyp19a1	protein_coding	cytochrome P450, family 19, subfamily a, polypeptide 1	2.12172	5.94263e-06	6.76089e-05
ENSRNOG00000027024	Rgs16	protein_coding	regulator of G-protein signaling 16	2.13238	2.73072e-12	9.307e-11
ENSRNOG00000014336	Mcm5	protein_coding	minichromosome maintenance complex component 5	2.14398	3.08977e-44	1.34338e-41
ENSRNOG00000010997	Ednrb	protein_coding	endothelin receptor type B	2.14727	1.08641e-09	2.58536e-08
ENSRNOG00000019810	Des	protein_coding	desmin	2.1582	8.64189e-07	1.1923e-05
ENSRNOG00000010516	Plau	protein_coding	plasminogen activator, urokinase	2.16928	6.26343e-16	3.21814e-14
ENSRNOG00000059897	Gjb5	protein_coding	gap junction protein, beta 5	2.17983	0.000113167	0.00090214
ENSRNOG00000014166	Smoc2	protein_coding	SPARC related modular calcium binding 2	2.18088	3.74094e-26	4.62927e-24
ENSRNOG00000014613	Ddah1	protein_coding	dimethylarginine dimethylaminohydrolase 1	2.18512	9.69525e-23	9.39563e-21
ENSRNOG00000018338	Vwa1	protein_coding	von Willebrand factor A domain containing 1	2.20988	1.26387e-19	9.77494e-18
ENSRNOG00000007668	Mafa	protein_coding	v-maf avian musculoaponeurotic fibrosarcoma oncogene homolog A	2.22307	0.00217458	0.0110669
ENSRNOG00000042460	Hmga2	protein_coding	high mobility group AT-hook 2	2.22649	3.43392e-31	5.69499e-29
ENSRNOG00000014320	Inhba	protein_coding	inhibin beta-A	2.22796	2.22105e-12	7.65097e-11
ENSRNOG00000001628	Pcp4	protein_coding	Purkinje cell protein 4	2.2311	1.64601e-06	2.14407e-05
ENSRNOG00000053766	Ramp3	protein_coding	receptor (G protein-coupled) activity modifying protein 3	2.23147	4.415e-16	2.34403e-14
ENSRNOG00000033893	Cacna1h	protein_coding	calcium voltage-gated channel subunit alpha1 H	2.23737	6.58237e-10	1.6216e-08
ENSRNOG00000021062	Fxyd5	protein_coding	FXYD domain-containing ion transport regulator 5	2.25628	1.03884e-22	9.94751e-21
ENSRNOG00000016866	Fhl2	protein_coding	four and a half LIM domains 2	2.27883	1.95823e-25	2.29941e-23
ENSRNOG00000007805	Mybl2	protein_coding	myeloblastosis oncogene-like 2	2.2992	7.20441e-42	2.75946e-39
ENSRNOG00000007338	Fbln2	protein_coding	fibulin 2	2.30045	1.16015e-57	1.16646e-54
ENSRNOG00000050855	LOC100911994	protein_coding	coiled-coil domain-containing protein 132-like	2.31035	0.0134816	0.048163
ENSRNOG00000010524	Cryab	protein_coding	crystallin, alpha B	2.32141	1.37228e-09	3.21336e-08
ENSRNOG00000020025	Slc29a2	protein_coding	solute carrier family 29 member 2	2.32418	0.00394167	0.0178418
ENSRNOG00000001514	Cdca7	protein_coding	cell division cycle associated 7	2.32456	2.37662e-21	2.07786e-19
ENSRNOG00000005690	Lmcd1	protein_coding	LIM and cysteine-rich domains 1	2.3384	1.90496e-27	2.57522e-25
ENSRNOG00000002652	Rap1gap2	protein_coding	RAP1 GTPase activating protein 2	2.35125	2.90923e-19	2.18695e-17
ENSRNOG00000010261	Rnase10	protein_coding	ribonuclease A family member 10	2.35664	2.58035e-08	4.8893e-07
ENSRNOG00000007461	Klhl41	protein_coding	kelch-like family member 41	2.36471	1.12324e-16	6.57078e-15
ENSRNOG00000032973	Il13ra2	protein_coding	interleukin 13 receptor subunit alpha 2	2.36634	7.96555e-10	1.93276e-08
ENSRNOG00000020105	Klhl30	protein_coding	kelch-like family member 30	2.37681	7.40971e-11	2.0949e-09
ENSRNOG00000007545	Angptl4	protein_coding	angiopoietin-like 4	2.38012	8.26248e-76	2.21531e-72
ENSRNOG00000057153	Pla1a	protein_coding	phospholipase A1 member A	2.38087	3.19354e-28	4.54641e-26
ENSRNOG00000043451	Spp1	protein_coding	secreted phosphoprotein 1	2.41948	3.61148e-33	7.35416e-31
ENSRNOG00000051483	LOC103689961	protein_coding	selenoprotein W, 1	2.46744	2.5156e-06	3.11776e-05
ENSRNOG00000013994	Enpp1	protein_coding	ectonucleotide pyrophosphatase/phosphodiesterase 1	2.48211	9.33681e-73	1.6689e-69
ENSRNOG00000032788	Dysf	protein_coding	dysferlin	2.50963	1.25774e-14	5.52821e-13
ENSRNOG00000015075	Stc1	protein_coding	stanniocalcin 1	2.51084	1.93047e-21	1.69702e-19
ENSRNOG00000020552	Fosl1	protein_coding	FOS like 1, AP-1 trancription factor subunit	2.51963	4.45946e-30	7.03327e-28
ENSRNOG00000012216	Tgfbi	protein_coding	transforming growth factor, beta induced	2.52894	4.13242e-76	1.32956e-72
ENSRNOG00000023465	Depp1	protein_coding	similar to hypothetical protein MGC6835	2.55647	5.28552e-09	1.13371e-07
ENSRNOG00000012183	Glrx	protein_coding	glutaredoxin	2.57594	1.98366e-41	7.42118e-39
ENSRNOG00000013548	Selenow	protein_coding	selenoprotein W, 1	2.61911	0.000122025	0.000964628
ENSRNOG00000042940	AC135389.1	protein_coding	NA	2.62366	0.013493	0.0481806
ENSRNOG00000027787	Cdc6	protein_coding	cell division cycle 6	2.64579	1.67247e-42	6.56219e-40
ENSRNOG00000003887	Lgi2	protein_coding	leucine-rich repeat LGI family, member 2	2.66202	4.64073e-09	1.00343e-07
ENSRNOG00000002934	Atp1b1	protein_coding	ATPase Na+/K+ transporting subunit beta 1	2.68094	1.45377e-18	1.00805e-16
ENSRNOG00000055512	Hist1h2bk	protein_coding	histone cluster 1, H2bk	2.68433	4.65517e-08	8.48105e-07
ENSRNOG00000059748	LOC684773	protein_coding	histone cluster 1, H2ai	2.68576	0.00485223	0.0211253
ENSRNOG00000022523	Fkbp5	protein_coding	FK506 binding protein 5	2.69119	7.0761e-61	8.13094e-58
ENSRNOG00000060699	AABR07067024.1	protein_coding	NA	2.71135	0.00239193	0.0119984
ENSRNOG00000059582	LOC100911949	protein_coding	uncharacterized LOC100911949	2.71272	0.00116283	0.00657058
ENSRNOG00000006025	Lamb3	protein_coding	laminin subunit beta 3	2.738	1.25606e-09	2.9715e-08
ENSRNOG00000000017	Steap1	protein_coding	six transmembrane epithelial antigen of the prostate 1	2.75422	1.36215e-21	1.23802e-19
ENSRNOG00000050223	Rin1	protein_coding	ras and Rab interactor 1-like	2.7582	0.0046855	0.0205427
ENSRNOG00000001825	AABR07034767.1	protein_coding	plakophilin 2	2.76151	1.81995e-07	2.96033e-06
ENSRNOG00000050404	Pmepa1	protein_coding	prostate transmembrane protein, androgen induced 1	2.76573	1.59274e-33	3.32758e-31
ENSRNOG00000058186	Errfi1	protein_coding	ERBB receptor feedback inhibitor 1	2.78474	4.25142e-34	9.24225e-32
ENSRNOG00000002754	Areg	protein_coding	amphiregulin	2.79395	0.00148801	0.0080571
ENSRNOG00000020165	Ahsp	protein_coding	alpha hemoglobin stabilizing protein	2.80285	0.00170908	0.00904408
ENSRNOG00000009862	Olfm1	protein_coding	olfactomedin 1	2.85651	3.30413e-31	5.53683e-29
ENSRNOG00000002548	Tnn	protein_coding	tenascin N	2.86143	4.61453e-38	1.2799e-35
ENSRNOG00000011716	Degs2	protein_coding	delta(4)-desaturase, sphingolipid 2	2.8988	2.58923e-06	3.1967e-05
ENSRNOG00000002916	Car4	protein_coding	carbonic anhydrase 4	2.90621	1.08338e-12	3.85843e-11
ENSRNOG00000014835	Il1rl1	protein_coding	interleukin 1 receptor-like 1	2.94963	1.46629e-19	1.11793e-17
ENSRNOG00000060344	AABR07073045.1	protein_coding	40S ribosomal protein S25-like	2.97182	0.000110592	0.000886445
ENSRNOG00000010797	Esm1	protein_coding	endothelial cell-specific molecule 1	2.99588	6.94537e-30	1.0641e-27
ENSRNOG00000033570	Arhgap8	protein_coding	Rho GTPase activating protein 8	3.01055	1.65584e-19	1.25648e-17
ENSRNOG00000016538	Itga8	protein_coding	integrin subunit alpha 8	3.09535	1.95566e-40	6.16878e-38
ENSRNOG00000017089	Prl6a1	protein_coding	prolactin family 6, subfamily a, member 1	3.10903	5.21753e-15	2.39812e-13
ENSRNOG00000018646	Hbegf	protein_coding	heparin-binding EGF-like growth factor	3.13964	2.3322e-44	1.04217e-41
ENSRNOG00000013250	Pdcd5	protein_coding	programmed cell death protein 5-like	3.14118	0.0001658	0.001257
ENSRNOG00000022432	Tmem59l	protein_coding	transmembrane protein 59-like	3.17182	4.52258e-05	0.000405319
ENSRNOG00000013042	Htr1b	protein_coding	5-hydroxytryptamine receptor 1B	3.2098	0.000237078	0.00171565
ENSRNOG00000046309	LOC102553138	protein_coding	G protein-coupled receptor 68	3.21202	6.05729e-08	1.07911e-06
ENSRNOG00000048470	LOC100911238	protein_coding	proteasome maturation protein-like	3.21333	0.00184265	0.00965327
ENSRNOG00000058340	Krt79	protein_coding	keratin 79	3.2249	5.41575e-13	2.01208e-11
ENSRNOG00000028889	Slc51b	protein_coding	solute carrier family 51, beta subunit	3.22993	1.50861e-06	1.98276e-05
ENSRNOG00000006759	Ankrd24	protein_coding	ankyrin repeat domain 24	3.24098	0.0012861	0.00714715
ENSRNOG00000014652	Aqp8	protein_coding	aquaporin 8	3.26536	0.00016355	0.00124444
ENSRNOG00000011424	Cldn23	protein_coding	claudin 23	3.32932	3.22669e-06	3.87371e-05
ENSRNOG00000024536	AABR07032338.1	protein_coding	collagen and calcium binding EGF domains 1	3.38351	1.91958e-23	1.95445e-21
ENSRNOG00000012040	Slc25a48	protein_coding	solute carrier family 25, member 48	3.40665	7.0694e-09	1.4808e-07
ENSRNOG00000058645	Tnc	protein_coding	tenascin C	3.46025	1.6486e-48	1.06084e-45
ENSRNOG00000047206	LOC100911727	protein_coding	DNA ligase 1-like	3.46379	3.60534e-16	1.9333e-14
ENSRNOG00000049238	LOC102552659	protein_coding	receptor tyrosine-protein kinase erbB-2-like	3.49551	0.00165505	0.00880448
ENSRNOG00000049700	LOC100909857	protein_coding	cytidine deaminase-like	3.52212	0.00447809	0.0198182
ENSRNOG00000009691	Lrrn2	protein_coding	leucine rich repeat neuronal 2	3.54791	5.67691e-08	1.01584e-06
ENSRNOG00000019270	P2ry6	protein_coding	pyrimidinergic receptor P2Y6	3.56871	3.32987e-13	1.27239e-11
ENSRNOG00000023528	Hrasls5	protein_coding	HRAS-like suppressor family, member 5	3.57897	3.38287e-08	6.35009e-07
ENSRNOG00000024899	Cxcl13	protein_coding	C-X-C motif chemokine ligand 13	3.66869	2.57063e-30	4.13538e-28
ENSRNOG00000053384	Bmp7	protein_coding	bone morphogenetic protein 7	3.68637	5.03637e-19	3.66607e-17
ENSRNOG00000020030	Crlf1	protein_coding	cytokine receptor-like factor 1	3.6943	1.49119e-57	1.4111e-54
ENSRNOG00000017484	Gja5	protein_coding	gap junction protein, alpha 5	3.769	4.6825e-28	6.49374e-26
ENSRNOG00000001414	Serpine1	protein_coding	serpin family E member 1	3.94602	3.13595e-138	2.5224e-134
ENSRNOG00000029980	Zbtb16	protein_coding	zinc finger and BTB domain containing 16	3.99071	1.75483e-16	9.80206e-15
ENSRNOG00000021441	Reln	protein_coding	reelin	4.24589	1.03564e-62	1.38836e-59
ENSRNOG00000003189	Cited1	protein_coding	Cbp/p300-interacting transactivator with Glu/Asp-rich carboxy-terminal domain 1	4.26664	6.80118e-07	9.66525e-06
ENSRNOG00000053430	Slco4a1	protein_coding	solute carrier organic anion transporter family, member 4a1	4.54676	9.83444e-14	3.97504e-12
ENSRNOG00000017386	Il11	protein_coding	interleukin 11	4.8232	1.1271e-40	3.77526e-38
ENSRNOG00000029079	Hspb7	protein_coding	heat shock protein family B (small) member 7	4.82706	1.14636e-40	3.77526e-38
ENSRNOG00000006306	Gip	protein_coding	gastric inhibitory polypeptide	4.98044	0.000113374	0.000903341
ENSRNOG00000048986	D430019H16Rik	protein_coding	uncharacterized LOC100909954	5.04277	0.000821514	0.00487844
ENSRNOG00000047112	LOC100912537	protein_coding	tectonic-3-like	5.1159	0.00400205	0.0180643
ENSRNOG00000021524	Mrap	protein_coding	melanocortin 2 receptor accessory protein	5.28143	4.27387e-05	0.000385175
ENSRNOG00000020579	Col7a1	protein_coding	collagen, type VII, alpha 1	5.3407	3.09847e-48	1.91712e-45
ENSRNOG00000008057	Krt7	protein_coding	keratin 7	5.42091	2.04846e-32	3.92304e-30
ENSRNOG00000054459	Mboat7	protein_coding	membrane bound O-acyltransferase domain containing 7	5.83412	0.00452068	0.0199627
ENSRNOG00000012189	Lect2	protein_coding	leukocyte cell-derived chemotaxin 2	6.90201	2.716e-07	4.23375e-06
ENSRNOG00000014378	Il1r2	protein_coding	interleukin 1 receptor type 2	7.5644	4.29889e-09	9.32026e-08
ENSRNOG00000026844	Lypd8	protein_coding	LY6/PLAUR domain containing 8	7.95164	2.95076e-09	6.55968e-08
ENSRNOG00000020655	Ucn2	protein_coding	urocortin 2	8.14317	3.26155e-10	8.32787e-09

## Sheet:  table S7
Table S7 The KEGG pathway analysis of RNA seq.
Category	Term	Count	%	PValue	Genes	List Total	Pop Hits	Pop Total	Fold Enrichment	Bonferroni	Benjamini	FDR
KEGG_PATHWAY	hsa03030:DNA replication	19	1.50435	6.29477e-11	RFC5, PRIM2, FEN1, RFC4, PCNA, MCM7, RFC2, RPA1, RPA2, POLA2, POLD1, POLE2, POLD2, MCM3, MCM4, MCM5, MCM6, POLE, MCM2	574	36	6879	6.32506	1.69959e-08	1.69959e-08	1.61776e-08
KEGG_PATHWAY	hsa04512:ECM-receptor interaction	25	1.97941	8.83978e-08	LAMA5, ITGB3, COL11A2, TNC, LAMC2, THBS1, COMP, RELN, TNN, SPP1, COL27A1, LAMB3, ITGA3, COL1A1, COL2A1, COL1A2, COL4A2, ITGA10, ITGA8, COL4A5, ITGA7, SDC1, ITGA5, CD44, ITGA9	574	87	6879	3.44377	2.38671e-05	1.19337e-05	1.13591e-05
KEGG_PATHWAY	hsa03430:Mismatch repair	11	0.870942	6.27573e-06	RFC5, MSH6, RFC4, PCNA, MSH2, EXO1, RFC2, POLD1, POLD2, RPA1, RPA2	574	23	6879	5.73163	0.00169302	0.000564816	0.000537621
KEGG_PATHWAY	hsa04510:Focal adhesion	36	2.85036	3.20961e-05	LAMA5, ITGB3, PXN, COL11A2, TNC, PIK3CD, LAMC2, THBS1, MYLK, COMP, PAK1, RELN, CCND1, TNN, SPP1, VAV3, COL27A1, LAMB3, ITGA3, ACTN1, CAV1, VEGFB, PARVB, PGF, COL1A1, COL2A1, COL1A2, COL4A2, ITGA10, ITGA8, ZYX, COL4A5, ITGA7, ITGA5, BIRC3, ITGA9	574	206	6879	2.09435	0.00862864	0.0018749	0.00178463
KEGG_PATHWAY	hsa04610:Complement and coagulation cascades	18	1.42518	3.47204e-05	SERPINA1, CFH, C1S, C1R, SERPINE1, PLAUR, PLAT, C4BPA, F3, C2, C3, C4B, C4A, PLAU, SERPING1, BDKRB1, MASP1, A2M	574	69	6879	3.12634	0.00933086	0.0018749	0.00178463
KEGG_PATHWAY	hsa04110:Cell cycle	24	1.90024	0.000193536	CDKN1C, CDKN2B, PCNA, SMAD3, MCM7, TGFB3, GADD45A, CDC7, CDC6, CDC25A, ORC6, CDC45, ORC1, CCNE2, PTTG1, CCND1, CCNE1, MYC, MCM3, MCM4, MCM5, MCM6, MCM2, MAD2L1	574	124	6879	2.31955	0.0509178	0.00870913	0.0082898
KEGG_PATHWAY	hsa04974:Protein digestion and absorption	19	1.50435	0.000272938	COL18A1, CPA1, COL27A1, MME, COL14A1, ELN, COL11A2, ATP1B1, COL1A1, COL2A1, COL1A2, SLC7A8, COL4A2, COL7A1, COL9A1, COL4A5, COL9A3, COL9A2, KCNN4	574	88	6879	2.58752	0.0710528	0.0105276	0.0100207
KEGG_PATHWAY	hsa05146:Amoebiasis	21	1.66271	0.000395408	LAMA5, ARG2, COL27A1, CSF2, LAMB3, NOS2, TGFB3, IL1R2, ACTN1, COL11A2, PIK3CD, LAMC2, COL1A1, COL2A1, COL1A2, COL4A2, GNAS, COL4A5, CD14, PLCB1, TLR2	574	106	6879	2.37425	0.101278	0.0119243	0.0113502
KEGG_PATHWAY	hsa03440:Homologous recombination	10	0.791766	0.000397476	RAD51B, BLM, RAD51, EME1, POLD1, POLD2, RPA1, RAD54L, RPA2, SYCP3	574	29	6879	4.13252	0.10178	0.0119243	0.0113502
KEGG_PATHWAY	hsa04350:TGF-beta signaling pathway	18	1.42518	0.000457142	CDKN2B, SMAD3, TGFB3, FST, NOG, CHRD, INHBB, INHBA, GDF6, GDF5, BMP7, THBS1, DCN, INHBE, BMP4, MYC, BMPR1B, NBL1	574	84	6879	2.56807	0.11614	0.0123428	0.0117485
KEGG_PATHWAY	hsa04668:TNF signaling pathway	20	1.58353	0.00118621	VCAM1, CSF2, MLKL, RIPK3, CCL20, PIK3CD, TNFAIP3, FOS, CXCL3, PTGS2, CXCL2, MMP9, CX3CL1, MAPK12, ICAM1, MMP14, RPS6KA5, CCL5, BIRC3, CREB5	574	107	6879	2.24006	0.27419	0.029116	0.0277141
KEGG_PATHWAY	hsa00240:Pyrimidine metabolism	19	1.50435	0.00151659	PRIM2, RRM1, DUT, RRM2, ENTPD3, DHODH, NME1, DCTD, POLA2, NT5E, POLD1, POLE2, POLD2, POLR2F, TK1, UPP1, UMPS, DCTPP1, POLE	574	101	6879	2.25448	0.336211	0.0341234	0.0324804
KEGG_PATHWAY	hsa05133:Pertussis	15	1.18765	0.00316479	NOS2, C1S, C1R, C4BPA, FOS, MAPK12, C2, C3, C4B, C4A, IL23A, IRF1, SERPING1, CD14, ITGA5	574	75	6879	2.39686	0.575078	0.0657303	0.0625655
KEGG_PATHWAY	hsa03460:Fanconi anemia pathway	12	0.950119	0.00366749	BLM, RMI2, RAD51, EME1, FANCD2, ERCC1, RPA1, FANCA, RPA2, BRCA1, FANCB, PALB2	574	53	6879	2.71343	0.629182	0.0707303	0.0673247
KEGG_PATHWAY	hsa04151:PI3K-Akt signaling pathway	44	3.48377	0.0044499	LAMA5, IRS1, ITGB3, COL11A2, TNC, PIK3CD, LAMC2, BRCA1, THBS1, GHR, COMP, RELN, BCL2L11, CCND1, TNN, MYC, SPP1, COL27A1, LAMB3, ANGPT1, ITGA3, VEGFB, PGF, COL1A1, NR4A1, COL2A1, COL1A2, COL4A2, CCNE2, CCNE1, ITGA10, KIT, FGF18, ITGA8, COL4A5, ITGA7, SGK3, ITGA5, FGFR4, SGK1, FGFR3, ITGA9, CREB5, TLR2	574	345	6879	1.52844	0.700054	0.0770772	0.0733661
KEGG_PATHWAY	hsa03420:Nucleotide excision repair	11	0.870942	0.00456754	RFC5, RFC4, PCNA, RFC2, POLD1, ERCC1, POLE2, POLD2, RPA1, RPA2, POLE	574	47	6879	2.80484	0.709474	0.0770772	0.0733661
KEGG_PATHWAY	hsa05200:Pathways in cancer	48	3.80048	0.0065815	RET, PTGER4, LAMA5, PTGER1, PIK3CD, LAMC2, PTGS2, RASGRP3, EDNRA, EDNRB, CCND1, MYC, PLCG2, BDKRB1, RALGDS, ARNT2, CDKN2B, SMAD3, LAMB3, NOS2, FZD5, FZD4, TGFB3, DAPK1, ITGA3, ZBTB16, FZD9, VEGFB, FOS, AXIN2, MMP9, PGF, BMP4, MSH6, AR, RAD51, CXCL12, COL4A2, MSH2, CCNE2, CCNE1, KIT, FGF18, GNAS, COL4A5, PLCB1, FGFR3, BIRC3	574	393	6879	1.46373	0.831847	0.10453	0.0994968
KEGG_PATHWAY	hsa05222:Small cell lung cancer	15	1.18765	0.00993178	LAMA5, CDKN2B, LAMB3, NOS2, ITGA3, PIK3CD, LAMC2, PTGS2, COL4A2, CCNE2, CCND1, CCNE1, MYC, COL4A5, BIRC3	574	85	6879	2.11488	0.932457	0.148977	0.141804
KEGG_PATHWAY	hsa05206:MicroRNAs in cancer	36	2.85036	0.0128372	NOTCH3, DNMT1, NOTCH1, IRS1, ITGB3, CDCA5, TNC, BRCA1, PTGS2, THBS1, SOCS1, BCL2L11, RPS6KA5, CCND1, PLAU, TNN, MYC, IGF2BP1, PLCG2, CYP1B1, HMOX1, TIMP3, BMF, PRKCE, HMGA2, MMP9, CDC25A, MARCKS, CCNE2, CCNE1, PDCD4, ITGA5, ZFPM2, FGFR3, RECK, CD44	574	286	6879	1.50852	0.969453	0.182423	0.17364
KEGG_PATHWAY	hsa05205:Proteoglycans in cancer	27	2.13777	0.0146402	ITGB3, PXN, PIK3CD, THBS1, PAK1, CCND1, PLAU, MYC, PLCG2, TIMP3, FZD5, FZD4, CAV1, FZD9, PLAUR, IGF2, MSN, ANK2, MMP9, MAPK12, DCN, PDCD4, SDC1, ITGA5, CD44, HBEGF, TLR2	574	200	6879	1.61788	0.981353	0.197643	0.188126
KEGG_PATHWAY	hsa05410:Hypertrophic cardiomyopathy (HCM)	13	1.0293	0.0268391	TGFB3, ITGA3, ITGB3, PRKAG2, CACNA1C, DES, ITGA10, ITGA8, ITGA7, DMD, ITGA5, SGCG, ITGA9	574	78	6879	1.99739	0.999355	0.345074	0.328459
KEGG_PATHWAY	hsa04060:Cytokine-cytokine receptor interaction	30	2.3753	0.0299884	CTF1, CSF2, CSF2RB, TNFRSF11B, IL1RAP, CXCL13, CXCL3, CXCL2, CX3CL1, GHR, CCL5, RELT, IL11, CCL22, TNFRSF12A, TGFB3, CCL20, TNFSF15, IL1R2, TNFSF13, LIFR, INHBB, INHBA, GDF5, BMP7, INHBE, CXCL12, IL23A, TNFSF9, BMPR1B	574	243	6879	1.47955	0.999731	0.368039	0.350319
KEGG_PATHWAY	hsa04550:Signaling pathways regulating pluripotency of stem cells	19	1.50435	0.041749	SMAD3, FZD5, FZD4, DLX5, FZD9, PIK3CD, INHBB, LIFR, INHBA, AXIN2, KLF4, POU5F1, MAPK12, INHBE, BMP4, MYC, BMPR1B, FGFR4, FGFR3	574	140	6879	1.62644	0.99999	0.490097	0.466499
KEGG_PATHWAY	hsa05414:Dilated cardiomyopathy	13	1.0293	0.0444875	TGFB3, ITGA3, ITGB3, CACNA1C, DES, ITGA10, ITGA8, GNAS, ITGA7, DMD, ITGA5, SGCG, ITGA9	574	84	6879	1.85472	0.999995	0.500484	0.476387
KEGG_PATHWAY	hsa00120:Primary bile acid biosynthesis	5	0.395883	0.0473547	CYP39A1, HSD3B7, CH25H, SCP2, CYP7B1	574	17	6879	3.5248	0.999998	0.502661	0.478459
KEGG_PATHWAY	hsa05412:Arrhythmogenic right ventricular cardiomyopathy (ARVC)	11	0.870942	0.0492271	DES, ITGA3, ITGA10, ITGB3, ITGA8, ITGA7, DMD, CACNA1C, ITGA5, SGCG, ITGA9	574	67	6879	1.96758	0.999999	0.502661	0.478459
KEGG_PATHWAY	hsa05219:Bladder cancer	8	0.633413	0.0503323	RPS6KA5, CCND1, DAPK1, MYC, THBS1, FGFR3, MMP9, HBEGF	574	41	6879	2.3384	0.999999	0.502661	0.478459
KEGG_PATHWAY	hsa03410:Base excision repair	7	0.554236	0.0521278	FEN1, PCNA, POLD1, POLE2, POLD2, POLE, UNG	574	33	6879	2.54213	0.999999	0.502661	0.478459
KEGG_PATHWAY	hsa05323:Rheumatoid arthritis	13	1.0293	0.05996	IL11, CSF2, ANGPT1, TGFB3, CCL20, TNFSF13, FOS, ICAM1, CXCL12, IL23A, CCL5, ATP6V0E2, TLR2	574	88	6879	1.77041	1	0.553166	0.526532
KEGG_PATHWAY	hsa04360:Axon guidance	17	1.346	0.0614629	SEMA5A, NTNG2, EPHA4, NRP1, EPHA7, SEMA6A, SEMA3D, SEMA3A, SEMA3B, NTN1, PAK1, CXCL12, SLIT1, PLXNB1, SLIT3, SRGAP1, PLXNA3	574	127	6879	1.6042	1	0.553166	0.526532
KEGG_PATHWAY	hsa05210:Colorectal cancer	10	0.791766	0.0696275	MSH6, SMAD3, CCND1, MSH2, TGFB3, MYC, PIK3CD, FOS, AXIN2, RALGDS	574	62	6879	1.93295	1	0.606433	0.577235
KEGG_PATHWAY	hsa05166:HTLV-I infection	29	2.29612	0.0751079	NRP1, CSF2, PCNA, PIK3CD, RELB, ICAM1, PTTG1, CCND1, MYC, POLD1, TP53INP1, POLD2, POLE, RANBP1, EGR1, CDKN2B, VCAM1, SMAD3, FZD5, FZD4, TGFB3, IL1R2, FZD9, FOS, FOSL1, POLE2, SLC25A5, RAN, MAD2L1	574	254	6879	1.36829	1	0.627093	0.596899
KEGG_PATHWAY	hsa05150:Staphylococcus aureus infection	9	0.712589	0.0766447	C4B, C3, C4A, CFH, C1S, C1R, MASP1, ICAM1, C2	574	54	6879	1.99739	1	0.627093	0.596899
KEGG_PATHWAY	hsa00670:One carbon pool by folate	5	0.395883	0.0792287	DHFR, ALDH1L1, MTHFD1, MTHFD2L, ALDH1L2	574	20	6879	2.99608	1	0.629169	0.598876
KEGG_PATHWAY	hsa00230:Purine metabolism	21	1.66271	0.0943324	PRIM2, PRPS1, RRM1, RRM2, ENTPD3, AK2, AMPD3, PAPSS2, NME1, POLA2, NT5E, POLD1, POLE2, POLD2, PDE4B, ENPP1, POLR2F, PDE5A, POLE, ADSS, ADA	574	176	6879	1.42995	1	0.707805	0.673725
KEGG_PATHWAY	hsa04670:Leukocyte transendothelial migration	15	1.18765	0.0955281	VAV3, VCAM1, ACTN1, PXN, PIK3CD, MSN, MMP9, MAPK12, ICAM1, CXCL12, CLDN23, PLCG2, PTK2B, RAPGEF3, JAM2	574	115	6879	1.56317	1	0.707805	0.673725
